# Supplementary material for: From Attachment to Damage: Defined Genes of Candida albicans Mediate Adhesion, Invasion and Damage during Interaction with Oral Epithelial Cells
Source: PLoS One. 2011 Feb 23;6(2):e17046. doi: 10.1371/journal.pone.0017046 (PMC3044159; doi:10.1371/journal.pone.0017046)
Supplement: Table S4 — C. albicans genes significantly up- and down-regulated in response to oral epithelial cells as compared to YPD cultured C. albicans cells (common reference) at 20, 60, and 180 min. (XLS) [file pone.0017046.s004.xls]

## Sheet: TR-146 vs CR
Table S4
Genes differentially regulated at 20, 60 and/or 180 min during oral epithelial cells infection as compared to the common reference (YPD)
			20 min		60 min		180 min
	Name		[oral cells] vs [common control]		[oral cells] vs [common control]		[oral cells] vs [common control]		Description
Primary CGD	Common	orf19	fold change	regulation	fold change	regulation	fold change	regulation
CAL0006286	AAH1	orf19.2251	4.56289	down	3.90701	down	2.42843	down	Protein not essential for viability; similar to S. cerevisiae Aah1p, which is an adenine deaminase involved in purine salvage and nitrogen catabolism; shows colony morphology-related gene regulation by Ssn6p; Hog1p-, biofilm-, CO2-induced
CAL0004906	ACF2	orf19.3417	1.25215	up	2.34378	down	1.40195	down	Putative endo-1,3-beta-glucanase; fungal-specific (no human or murine homolog)
CAL0002388	ACH1	orf19.3171	1.67662	up	2.20315	up	2.45327	up	Soluble protein in hyphae; similar to S. cerevisiae Ach1p, which is acetyl-coA hydrolase required for acetate utilization; nonessential; antigenic in human; induced on polystyrene adherence; ketoconazole-induced; no human or murine homolog
CAL0001406	ACO1	orf19.6385	2.18927	up	2.04143	up	1.12053	up	Protein described as aconitase; regulated by Gcn4p; induced by amino acid starvation (3-AT treatment) or amphotericin B, phagocytosis; fluconazole-downregulated; expression greater in high iron; antigenic in human or murine infection
CAL0000855	ACS1	orf19.1743	2.89916	up	1.32079	up	1.22529	up	Putative acetyl-CoA synthetase, similar to S. cerevisiae Acs2p; upregulated in the presence of human neutrophils; fluconazole-downregulated; regulated by Nrg1p and Mig1p; shows colony morphology-related gene regulation by Ssn6p
CAL0003797	AGP2	orf19.4679	11.6415	up	1.54214	up	3.49868	up	Protein described as an amino acid permease; hyphal downregulated; regulated upon white-opaque switching; induced in core caspofungin response, during cell wall regeneration, or by flucytosine; fungal-specific (no human or murine homolog)
CAL0004253	AHP1	orf19.2762	4.15153	down	9.48551	down	7.55085	down	Putative alkyl hydroperoxide reductase; immunogenic in mouse; biofilm-induced; fluconazole-induced; amphotericin B, caspofungin, alkaline downregulated; induced in core stress response; regulated by Ssk1p, Nrg1p, Tup1p, Ssn6p, Hog1p
CAL0004623	AIP2	orf19.300	3.7604	up	3.13306	up	2.72446	up	Protein described as an actin interacting protein; regulated by Gcn4p; induced in response to amino acid starvation (3-aminotriazole treatment); repressed in the presence of elevated CO2
CAL0000727	ALP1	orf19.2337	7.32264	down	5.61694	down	7.04313	down	Putative high-affinity basic amino acid permease; fungal-specific (no human or murine homolog)
CAL0001440	ALS1	orf19.5741	7.83952	up	7.19317	up	3.93384	up	Adhesin; ALS family of cell-surface glycoproteins; adhesion, virulence roles; immunoprotective; in band at hyphal base; amyloid domain; biofilm-induced; Rfg1p, Ssk1p, growth-regulated; strain background affects expression
CAL0000753	ALS10	orf19.2355	1.13411	up	7.95276	up	18.9098	up	ALS family protein; ALS family includes cell-surface glycoproteins, some with adhesin function; putative GPI-anchor; filament induced; regulated by Nrg1p, Rfg1p, Tup1p; merged with orf19.1816 in Assembly 20
CAL0001605	ALS3	orf19.1816	6.14254	up	4.92295	up	7.23556	up	Adhesin; ALS family; role in epithelial adhesion, endothelial invasiveness; allelic variation in adhesiveness; immunoprotective in mice; predicted GPI-anchor cell wall protein; macrophage, hyphal induced, pH, Nrg1p, Rfg1p, Tup1p regulated
CAL0002338	AMO2	orf19.3152	8.37064	up	1.2325	up	1.37492	up	Protein similar to A. niger predicted peroxisomal copper amino oxidase; mutation confers hypersensitivity to toxic ergosterol analog; induced upon biofilm formation
CAL0002735	APE2	orf19.5197	1.00582	down	2.09953	down	2.80614	down	Neutral arginine-, alanine-, leucine-specific metallo-aminopeptidase; expected to be secreted, purified from cell wall and intracellular fractions; protein repressed during the mating process; Hog1p-induced
CAL0001825	APR1	orf19.1891	2.48347	up	1.13839	up	1.55411	up	Vacuolar aspartic proteinase; mRNA abundance is equivalent in yeast-form and mycelial cells but is elevated at lower growth temperatures; upregulated in the presence of human neutrophils
CAL0005411	ARA1	orf19.2172	1.72144	up	4.389	down	2.90857	down	D-Arabinose dehydrogenase; enzyme of erythroascorbic acid biosynthesis; NADP+ cofactor; active toward D-arabinose, L-fucose, L-xylose, L-galactose; inhibited by metal ions, thiol group-specific reagents; induced on adherence to polystyrene
CAL0000758	ARF3	orf19.1702	1.00904	down	3.75299	up	2.20155	up	Transcription is filament induced; Tup1p regulated (see Locus History Note for Assembly 19 correction)
CAL0001679	ARO10	orf19.1847	2.51596	up	1.24389	down	1.93025	down	Aromatic decarboxylase of the Ehrlich fusel oil pathway of aromatic alcohol biosynthesis; pH-regulated (alkaline downregulated); protein abundance is affected by URA3 expression in the CAI-4 strain background
CAL0000739	ASR1	orf19.2344	9.39184	up	1.57819	down	1.24854	down	Protein described as similar to heat shock proteins; transcription regulated by cAMP, osmotic stress, ciclopirox olamine, ketoconazole; negatively regulated by Cyr1p, Ras1p; shows colony morphology-related gene regulation by Ssn6p
CAL0003994	ASR2	orf19.7284	8.34071	up	3.99316	down	2.16441	down	Gene regulated by cAMP and by osmotic stress; greater mRNA abundance observed in a cyr1 or ras1 homozygous null mutant than in wild type
CAL0000443	ATC1	orf19.6214	1.40999	down	2.35788	down	2.27033	down	Cell wall acid trehalase; catalyzes hydrolysis of the disaccharide trehalose; similar to S. cerevisiae vacuolar acid trehalase (Ath1p)
CAL0000663	ATP2	orf19.5653	2.95313	up	2.20405	up	1.69165	up	Protein described as a similar to F1 beta subunit of F1F0 ATPase complex; antigenic in human, mouse; transcription upregulated in response to ciclopirox olamine; flucytosine induced; caspofungin repressed; macrophage/pseudohyphal-induced
CAF0006954	AUT7	orf19.2480.1	3.00552	up	1.16358	down	1.59631	up	ORF Predicted by Annotation Working Group; macrophage/pseudohyphal-repressed; intron in 5'-UTR
CAL0000414	BAT22	orf19.6994	4.96558	up	1.26637	up	1.30473	up	Protein described as a branched chain amino acid aminotransferase; regulated by Gcn4p; induced in response to amino acid starvation (3-aminotriazole treatment)
CAL0002565	BIO2	orf19.2593	1.65918	up	6.76989	up	11.8217	up	Protein described as biotin synthase; transcriptionally upregulated in high iron; transcription is downregulated in response to treatment with ciclopirox olamine; upregulated in clinical isolates from HIV+ patients with oral candidiasis
CAL0002359	BMS1	orf19.2504	5.30203	down	4.77936	down	1.20956	down	Predicted ORF in Assemblies 19, 20 and 21; mutation confers resistance to 5-fluorocytosine (5-FC); flucytosine induced; decreased expression in response to prostaglandins
CAL0003413	BMT3	orf19.3282	4.58022	up	2.05175	up	5.49033	up	Putative beta-mannosyltransferase, required for addition of the 2nd beta-mannose to the acid-stable fraction of cell wall phosphopeptidomannan and for elongation of beta-mannose chains on the phosphopeptidomannan acid-labile fraction
CAL0005228	BUD21	orf19.5430	2.57741	down	2.14897	down	1.17899	down	Predicted ORF in Assemblies 19, 20 and 21; decreased expression in response to prostaglandins
CAL0001817	BUL1	orf19.5094	4.8836	up	1.47795	up	2.13462	up	Protein not essential for viability; macrophage/pseudohyphal-induced; similar to S. cerevisiae Bul1p, which may be involved in selection of substrates for ubiquitination
CAL0003469	CAM1-1	orf19.2651	1.8696	down	2.9027	down	1.59449	down	Putative translation elongation factor; genes encoding ribosomal subunits, translation factors, and tRNA synthetases are downregulated upon phagocytosis by murine macrophage
CAL0002934	CAR1	orf19.3934	18.482	up	5.22194	up	4.57706	up	Transcription is regulated by Nrg1p, Mig1p, and Tup1p; shows colony morphology-related gene regulation by Ssn6p; alkaline upregulated
CAL0000636	CAR2	orf19.5641	6.82203	up	1.01551	up	1.00404	up	Alkaline upregulated; mutation confers hypersensitivity to toxic ergosterol analog, and to amphotericin B
CAL0000462	CAT1	orf19.6229	3.16004	up	1.98582	down	1.32602	down	Catalase; role in resistance to oxidative stress, including neutrophils, peroxide; role in murine systemic virulence; regulated by iron, ciclopirox olamine, fluconazole, growth, carbon source, pH, Rim101p, Ssn6p, Hog1p, core stress response
CAL0002936	CAT2	orf19.4591	3.66702	up	2.99637	up	1.68513	up	Major carnitine acetyl transferase localized in peroxisomes and mitochondria; involved in intracellular acetyl-CoA transport; transcriptionally induced in macrophage; farnesol-upregulated in biofilm; Hog1p-downregulated
CAL0004575	CBP1	orf19.7323	1.37046	down	1.56583	up	2.63457	up	Corticosteroid binding protein; transcription induced at late log-phase or upon adherence to polystyrene; not induced by corticosterone; contains a possible NAD/FAD binding region; regulated by Nrg1p, Tup1p
CAL0003960	CCP1	orf19.238	2.06827	down	3.62961	down	2.73804	down	Similar to cytochrome-c peroxidase N terminus; transcription is negatively regulated by Rim101p or alkaline pH; transcription induced by interaction with macrophage or low iron; oxygen-induced activity
CAL0000214	CDC10	orf19.548	1.07745	up	2.48225	up	2.04269	up	Septin, required for wild-type cell, hyphal, or chlamydospore morphology; role in virulence and kidney tissue invasion in a mouse model of systemic infection; forms ring at sites of cell division and filaments in mature chlamydospore
CAL0001344	CDC12	orf19.3013	1.44204	down	2.3102	up	1.90953	up	Septin; essential for viability; gene has predicted splice sites; forms ring at sites of cell division and also forms filaments in mature chlamydospore; filamentous growth induced; regulated by Nrg1p, Tup1p, tyrosol and cell density
CAL0004539	CDG1	orf19.7314	6.02819	up	4.90574	up	3.26524	up	Protein described as similar to cysteine dioxygenases; expression is regulated upon white-opaque switching
CAL0001762	CDR4	orf19.5079	2.39529	down	4.97362	down	7.01675	down	Putative transporter of ATP-binding cassette (ABC) superfamily; fluconazole, Sfu1p, Hog1p, core stress response induced; caspofungin repressed; fluconazole resistance is not affected by mutation or correlated with expression
CAL0005224	CEK1	orf19.2886	1.04287	up	3.42488	up	1.83952	up	ERK-family protein kinase, required for wild-type yeast-hyphal switching, mating efficiency, and virulence in a mouse model; Cst20p-Hst7p-Cek1p-Cph1p MAPK pathway regulates mating, and invasive hyphal growth under some conditions
CAL0001699	CFL11	orf19.701	2.56164	up	9.55208	up	9.70544	up	Predicted ORF in Assemblies 19, 20 and 21; similar to ferric reductase Fre10p; flucytosine repressed; possibly adherence-induced
CAL0002743	CHA1	orf19.1996	3.26832	down	1.80687	up	2.34174	up	Protein similar to serine/threonine dehydratases, catabolic; negatively regulated by Rim101p; expression greater in low iron; regulated on white-opaque switching; filament induced; transposon mutation affects filamentous growth
CAL0005121	CIRT4B	orf19.2839	4.23118	down	7.99782	down	10.0621	down	Decreased transcription is observed in an azole-resistant strain that overexpresses CDR1 and CDR2
CAL0005144	CIS2	orf19.6053	2.82409	up	1.67993	up	1.03254	down	Putative role in regulation of biogenesis of the cell wall; upregulated in biofilm; Gcn4p-regulated
CAL0001178	CIT1	orf19.4393	4.51803	up	2.69559	up	1.87344	up	Protein described as citrate synthase; soluble protein in hyphae; biofilm induced; expression greater in high iron; upregulated upon phagocytosis; Hog1p-downregulated; regulated by Efg1p under yeast-form but not hyphal growth conditions
CAL0004490	COX11	orf19.1416	1.66946	down	2.28179	down	2.08207	down	Protein repressed during the mating process; transcription is regulated by Nrg1p
CAL0000916	CPR6	orf19.7654	2.49117	down	1.0404	down	1.22997	down	Predicted ORF in Assemblies 19, 20 and 21; macrophage/pseudohyphal-repressed; heavy metal (cadmium) stress-induced; heterozygous null mutant displays sensitivity to virgineone
CAL0003799	CPY1	orf19.1339	2.18932	up	1.87802	down	1.08167	down	Carboxypeptidase Y; transcriptionally regulated at yeast-hyphal transition or macrophage response; upregulated in the presence of human neutrophils; regulated by Gcn2p and Gcn4p; putative N-glycosylation
CAL0004169	CRH11	orf19.2706	2.51558	up	1.53746	up	3.83228	up	Putative ortholog of S. cerevisiae Crh1p; predicted glycosyl hydrolase domain; similar to Csf4p, to antigenic Aspergillus fumigatus Aspf9; predicted Kex2p substrate; putative GPI-anchor; localizes to cell wall; caspofungin-induced
CAL0004587	CRP1	orf19.4784	4.06085	up	3.6268	up	2.18262	down	Copper transporter of the plasma membrane; P1-type ATPase (CPx type); mediates Cu resistance; similar to proteins of Menkes and Wilson disease; copper-induced; Tbf1p-activated; suppresses Cu sensitivity of S. cerevisiae cup1 null mutant
CAL0002846	CSA1	orf19.7114	3.4633	up	1.38136	up	1.04683	down	Surface antigen on elongating hyphae and buds; no obvious hyphal defects in mutant; strain variation in number of repeat domains; upregulated in filaments; alkaline upregulated by Rim101p; ciclopirox induced; Efg1p- and Cph1p-regulated
CAL0002434	CSP37	orf19.2531	1.44503	up	7.46406	down	12.7214	down	Plasma membrane, hyphal cell wall protein; role in progression of murine systemic infection; predicted P-loop, divalent cation binding, N-glycosylation sites; expressed in yeast and hyphae; hyphal downregulated; lacks S. cerevisiae homolog
CAF0007430	CUP1	orf19.3940.1	2.25328	up	3.32485	up	1.94305	up	Metallothionein, involved in copper resistance; transcription is induced by copper
CAL0003077	CUP9	orf19.6514	5.97843	up	2.41217	up	2.08029	up	Protein of unknown function, upregulated in clinical isolates from HIV+ patients with oral candidiasis; transcription reduced upon yeast-hyphal switch; ketoconazole-induced; Plc1p-regulated; shows colony morphology-related Ssn6p regulation
CAL0004381	CWH41	orf19.4719	4.66321	up	2.10638	up	1.09914	up	Processing alpha glucosidase I, involved in N-linked protein glycosylation and assembly of cell wall beta 1,6 glucan
CAL0001565	CYB2	orf19.5000	2.97889	up	1.83158	down	1.05749	down	Protein described as precursor protein of cytochrome b2; transcriptionally regulated by iron; expression greater in high iron; alkaline downregulated; shows colony morphology-related gene regulation by Ssn6p
CAL0002103	CYS3	orf19.6402	4.09529	down	3.74345	down	2.29213	down	Predicted enzyme of sulfur amino acid biosynthesis; upregulated in biofilm; alkaline upregulated; amphotericin B induced; possibly adherence-induced; induced by heavy metal (cadmium) stress, oxidative stress (via Cap1p); Hog1p regulated
CAL0004557	DAK2	orf19.4777	2.12486	down	2.6214	down	2.85859	down	Protein described as similar to dihydroxyacetone kinase; transcription is decreased upon yeast-hyphal switch; fluconazole-induced; caspofungin repressed
CAL0004663	DAL4	orf19.313	3.84017	up	0.853171	down	1.19787	down	Putative allantoin permease; fungal-specific (no human or murine homolog)
CAL0004637	DAL5	orf19.309	4.91198	up	1.41044	up	1.35936	up	Putative allantoate permease; nitrogen catabolite repressed gene, induced in absence of preferred N sources; gene regulation by nitrogen source requires Gat1p; fungal-specific (no human or murine homolog)
CAL0002646	DCK1	orf19.815	1.23892	up	2.91976	up	1.68668	up	Putative guanine nucleotide exchange factor required for embedded filamentous growth; activates Rac1p; contains a DOCKER domain; similar to adjacent DCK2 and to S. cerevisiae Ylr422wp; regulated by Nrg1p
CAL0004933	DDR48	orf19.4082	2.77501	up	2.08374	up	1.69707	up	Immunogenic stress-associated protein; regulated by filamentous growth pathways; induced by benomyl, caspofungin, or in azole-resistant strain; Hog1p, alkaline downregulated; similar to S. cerevisiae Ddr48p (ATP/GTPase, role in DNA repair)
CAL0004498	DFG5	orf19.2075	2.66419	up	1.12177	up	1.24056	up	N-linked mannoprotein of cell wall and membrane; possible signal transducer; role in hyphal growth and HWP1 induction in alkaline pH; GPI modification predicted; dfg5 dcw1 double mutant is inviable; caspofungin-induced, fungal-specific
CAL0006036	DIP5	orf19.2942	5.69499	up	4.72525	up	4.82217	up	Putative permease for dicarboxylic amino acids; mutation confers hypersensitivity to toxic ergosterol analog; transcriptionally induced upon phagocytosis by macrophage; Gcn4p-regulated; upregulated by Rim101p at pH 8
CAL0001756	DPM1	orf19.5073	1.16638	down	2.67211	up	1.1411	up	Protein with similarity to S. cerevisiae Dpm1p, which is dolichol phosphate mannose synthase; filament induced; Tup1p-regulated
CAL0002240	DPP3	orf19.6459	2.59196	up	4.81903	up	6.09747	up	Protein similar to S. cerevisiae pyrophosphate phosphatase Dpp1p; required for farnesol biosynthesis; downregulated in response to 17-beta-estradiol, ethynyl estradiol
CAL0000864	DRS1	orf19.7635	2.55762	down	3.00447	down	1.31084	up	Predicted ORF in Assemblies 19, 20 and 21; mutation confers hypersensitivity to 5-fluorouracil (5-FU), tubercidin (7-deazaadenosine); transcription is positively regulated by Tbf1p; downregulated during core stress response
CAL0001974	DUR1,2	orf19.780	25.6362	up	4.8901	up	1.48036	up	Transcription is regulated by Nrg1p
CAL0004068	DUR3	orf19.6656	3.84256	down	5.45627	down	4.24199	down	Putative protein of unknown function, transcription is upregulated in clinical isolates from HIV+ patients with oral candidiasis; alkaline downregulated; amphotericin B induced; shows colony morphology-related gene regulation by Ssn6p
CAL0004191	ECE1	orf19.3374	2.42217	up	54.5445	up	131.23	up	Protein comprising eight 34-residue repeats; hyphal-specific expression increases with extent of elongation of the cell; regulated by Rfg1p, Nrg1p, Tup1p, Cph1p, Efg1p, Hog1p, farnesol, phagocytosis; may contribute to biofilm formation
CAL0002213	ECI1	orf19.6445	3.36893	up	1.07931	up	2.13873	down	Protein similar to S. cerevisiae Eci1p, which is involved in fatty acid oxidation; transposon mutation affects filamentous growth; expression is regulated upon white-opaque switching
CAL0003683	ECM1	orf19.5299	4.25075	down	2.98335	down	1.27462	down	Decreased mRNA abundance observed in cyr1 homozygous mutant hyphae; induced by heavy metal (cadmium) stress; Hog1p regulated
CAL0004978	ECM17	orf19.4099	6.37887	down	8.24346	down	6.816	down	Predicted enzyme of sulfur amino acid biosynthesis; putative role in regulation of cell wall biogenesis; upregulated in biofilm; possibly adherence-induced; regulated by Tsa1p, Tsa1Bp under H2O2 stress; Gcn4p-regulated; Tbf1p-activated
CAL0003379	ECM4	orf19.2613	2.51814	up	1.46472	down	1.39433	down	Protein similar to S. cerevisiae Ecm4p; transcription is regulated by Nrg1p and Tup1p; induced in core stress response or in cyr1 or ras1 homozygous null mutant (yeast-form or hyphal cells); transposon mutation affects filamentous growth
CAL0001403	EHT1	orf19.3040	2.72973	down	2.8384	down	1.43977	down	Protein similar to S. cerevisiae Eht1p; transcription is induced in response to alpha pheromone in SpiderM medium
CAL0005183	ENA2	orf19.6070	13.2884	up	4.33414	up	6.32709	up	Protein described as sodium transporter; transcription is upregulated in response to ciclopirox olamine; alkaline upregulated by Rim101p; repressed upon high-level peroxide stress; upregulated in oral candidiasis clinical isolates
CAL0002653	ENA21	orf19.5170	6.715	up	3.19372	up	2.12897	up	Predicted ORF similar to S. cerevisiae sodium transporters Ena1p and Ena5p; Gcn4p-regulated; flucytosine, amphotericin B, or ketoconazole-induced; osmotic stress-induced; overlaps orf19.5170.1, which is annotated as a blocked reading frame
CAL0001157	ERB1	orf19.1047	2.11443	down	2.36284	down	1.25798	up	Predicted ORF in Assemblies 19, 20 and 21; mutation confers hypersensitivity to 5-fluorocytosine (5-FC), 5-fluorouracil (5-FU), and tubercidin (7-deazaadenosine); hyphal repressed; macrophage repressed
CAL0005678	ERG10	orf19.1591	0.99574	down	1.13559	up	2.36688	up	Protein similar to acetyl-CoA acetyltransferase; role in ergosterol biosynthesis; soluble in hyphae; changes in protein abundance associated with azole resistance; fluconazole or ketoconazole induced; macrophage-downregulated protein
CAL0002030	ERG20	orf19.4491	2.12456	down	2.02621	down	1.38096	down	Putative farnesyl pyrophosphate synthetase involved in isoprenoid and sterol biosynthesis, based on similarity to S. cerevisiae Erg20p; likely to be essential for growth, based on an insertional mutagenesis strategy
CAL0003665	ERG251	orf19.4631	3.16553	down	1.0476	down	2.05596	up	Predicted ORF in Assemblies 19, 20 and 21; ketoconazole-induced; amphotericin B, caspofungin repressed
CAL0004388	ERG4	orf19.5379	1.07538	up	1.73295	up	2.36231	up	Protein described as similar to sterol C-24 reductase; shows Mob2p-dependent hyphal regulation; fluconazole-induced; caspofungin repressed
CAL0002665	ERG5	orf19.5178	1.87546	down	1.1417	up	2.20682	up	Putative C-22 sterol desaturase; fungal C-22 sterol desaturases are cytochrome P450 enzymes of ergosterol biosynthesis, catalyze formation of the C-22(23) double bond in the sterol side chain; transposon mutation affects filamentous growth
CAL0006397	ERG6	orf19.1631	1.14199	up	1.8207	up	3.01589	up	Delta(24)-sterol C-methyltransferase, converts zymosterol to fecosterol in ergosterol biosynthesis by methylating position C-24; mutation confers nystatin resistance; fluconazole-induced; transcription increased in azole-resistant strain
CAL0005428	ERV25	orf19.7409	1.00814	down	2.77024	up	1.40737	up	Transcription is induced upon filamentous growth
CAL0000341	ERV46	orf19.586	1.69022	up	2.19842	up	1.73327	up	Transcription is induced upon filamentous growth
CAL0006050	EXG2	orf19.2952	6.38128	up	5.57443	up	7.15778	up	Protein similar to S. cerevisiae Exg2p, which is an exo-1,3-beta-glucosidase; predicted Kex2p substrate; induced during cell wall regeneration
CAL0003619	FBA1	orf19.4618	1.74648	down	2.78303	down	3.13901	down	Putative fructose-bisphosphate aldolase; enzyme of glycolysis; antigenic in murine or human infection; regulated on yeast-hyphal switch; induced by Efg1p, Gcn4p, Hog1p, biofilm growth, or fluconazole; phagocytosis-repressed; fungal-specific
CAL0006101	FBP1	orf19.6178	3.5993	up	2.0064	up	1.15885	down	Fructose-1,6-bisphosphatase, a key enzyme of gluconeogenesis; involved in the carbohydrate metabolism; regulated by Efg1p, Ssn6p; upregulated upon phagocytosis, effecting switch from glycolysis to gluconeogenesis in macrophage
CAL0005662	FCR1	orf19.6817	3.11519	down	6.99348	down	5.24415	down	Putative zinc cluster transcription factor; negative regulator of fluconazole, ketoconazole, brefeldin A resistance; transposon mutation affects filamentous growth; partially suppresses S. cerevisiae pdr1 pdr3 mutant fluconazole sensitivity
CAL0001652	FCY23	orf19.1832	2.7826	up	1.13762	up	1.09809	down	Putative transporter; Gcn4p-regulated; more similar to S. cerevisiae Tpn1p, which is a vitamin B6 transporter, than to purine-cytosine permeases
CAL0004602	FCY24	orf19.7331	3.32845	down	6.27597	down	4.72522	down	Putative transporter; more similar to S. cerevisiae Tpn1p, which is a vitamin B6 transporter, than to purine-cytosine permeases; transcription is regulated by Nrg1p
CAL0005326	FGR12	orf19.5479	2.87338	down	3.36542	down	3.3984	down	Protein lacking an ortholog in S. cerevisiae; transposon mutation affects filamentous growth
CAL0004487	FRE10	orf19.1415	5.48276	down	18.1284	down	13.6918	down	Major cell-surface ferric reductase under low-iron conditions; 7 transmembrane regions and a secretion signal predicted; repressed by Tup1p, Rim101p, Ssn6p, Hog1p, caspofungin; ciclopirox olamine induced; not required for filamentous growth
CAL0002845	FRP2	orf19.7112	4.60415	up	2.31384	up	2.63994	up	Protein described as ferric reductase; alkaline upregulated by Rim101p; fluconazole-downregulated; upregulated in the presence of human neutrophils; possibly adherence-induced
CAL0002835	FRP3	orf19.1224	1.73087	up	2.09655	up	3.1602	up	Upregulated in the presence of human neutrophils; fluconazole-downregulated; repressed by nitric oxide
CAL0005288	FTH1	orf19.4802	1.32632	down	1.52296	down	2.31335	down	Protein not essential for viability; similar to S. cerevisiae Fth1p (putative high affinity iron transporter for intravacuolar stores of iron); repressed by Sfu1p, amphotericin B, caspofungin; induced by alkaline pH, ciclopirox olamine
CAL0003776	FTR1	orf19.7219	3.52766	down	2.46258	down	1.42171	down	High-affinity iron permease (ferric citrate, ferrioxamines E or B, transferrin); required for mouse virulence, low-iron growth; iron, amphotericin B, caspofungin, ciclopirox, Hog1p regulated; complements S. cerevisiae ftr1 iron transport
CAL0004792	FUM12	orf19.6724	3.42819	up	3.82352	up	1.90874	up	Protein described as similar to fumarate hydratase, enzyme of citric acid cycle; fluconazole-downregulated; downregulated by Efg1p; transcriptionally regulated by iron; expression greater in high iron
CAL0002044	GAD1	orf19.1153	1.12463	down	3.30384	down	1.47578	down	Protein described as glutamate decarboxylase; macrophage-downregulated gene; alkaline downregulated; amphotericin B induced; transcriptionally activated by Mnl1p under weak acid stress
CAL0000413	GAP2	orf19.6993	6.89202	up	1.3845	down	2.26262	down	Protein similar to amino acid permeases; ketoconazole, flucytosine repressed; induced by histidine, and induction requires Ssy1p; regulated by Nrg1p, Tup1p; shows colony morphology-related gene regulation by Ssn6p
CAL0004074	GAP6	orf19.6659	2.8135	up	1.42945	up	1.25784	up	Putative general amino acid permease; Plc1p-regulated; Gcn4p-regulated; fungal-specific (no human or murine homolog)
CAL0004848	GAT2	orf19.4056	2.34064	up	2.59805	up	2.82309	up	Putative DNA-binding transcription factor; similar to S. cerevisiae Gat2p; transposon mutation affects filamentous growth
CAL0004282	GCN1	orf19.5328	2.62713	down	2.28681	down	1.91174	down	Protein not essential for viability; similar to S. cerevisiae Gcn1p, which is a regulator of the protein kinase Gcn2p involved in translation initiation
CAL0001834	GDB1	orf19.744	2.45927	up	1.56095	down	1.2083	down	Putative glycogen debranching enzyme; expression is regulated upon white-opaque switching; regulated by Nrg1p, Tup1p
CAL0005475	GDH2	orf19.2192	3.85504	up	2.01671	up	1.74263	up	Putative NAD-specific glutamate dehydrogenase; fungal-specific (no human or murine homolog); transcription is regulated by Nrg1p, Mig1p, Tup1p, and Gcn4p
CAL0004374	GDH3	orf19.4716	17.0189	up	7.09457	up	6.05198	up	Protein described as similar to NADP-glutamate dehydrogenase; hyphal downregulated expression; transcription is regulated by Nrg1p, Plc1p; downregulated by Efg1p; upregulated by Rim101p at pH 8; ciclopirox olamine induced
CAL0002676	GIT1	orf19.1979	4.9789	down	5.06736	down	3.41404	down	Putative glycerophosphoinositol permease; fungal-specific (no human or murine homolog); alkaline downregulated; transcription is specific to white cell type; caspofungin repressed; macrophage/pseudohyphal-repressed
CAL0002675	GIT2	orf19.1978	5.77724	up	4.81194	up	3.80986	up	Putative glycerophosphoinositol permease; fungal-specific (no human or murine homolog); transcription is repressed in response to alpha pheromone in SpiderM medium
CAL0000583	GLC3	orf19.5622	1.01577	down	2.21649	down	1.23999	down	Protein described as similar to 1,4-glucan branching enzyme; fluconazole-induced; shows colony morphology-related gene regulation by Ssn6p
CAL0005514	GLG2	orf19.7434	1.98523	up	4.34646	up	8.99645	up	Protein described as self-glucosylating initiator of glycogen synthesis; expression is regulated upon white-opaque switching; hyphal-induced
CAL0002160	GNP1	orf19.1193	2.86215	up	1.00889	up	1.02532	up	Protein described as similar to asparagine and glutamine permease; fluconazole or caspofungin induced; transcription is regulated by Nrg1p, Mig1p, Tup1p, Gcn2p, Gcn4p, and alkaline regulated by Rim101p; fungal-specific
CAL0001161	GPD2	orf19.691	6.46045	up	1.32937	up	1.00635	up	Similar to glycerol 3-P dehydrogenases; regulated by Ssn6p (colony morphology-related), Nrg1p, Efg1p; induced upon osmotic and oxidative stress (via Hog1p), cell wall regeneration, macrophage/pseudohyphal growth, core stress response
CAL0000682	GPX2	orf19.85	2.43783	up	10.1005	up	9.79691	up	Similar to glutathione peroxidase; expression greater in high iron; alkaline upregulated by Rim101p; transcriptionally induced by alpha factor or interaction with macrophage; regulated by Efg1p; caspofungin repressed
CAL0000925	GRE3	orf19.4317	1.34442	up	2.49192	down	1.33083	down	Protein with similarity to D-xylose reductases; antigenic during murine systemic infection; soluble protein in hyphae; transcriptionally induced by interaction with macrophage; transcriptionally activated by Mnl1p under weak acid stress
CAL0001244	GSG1	orf19.3764	3.22377	down	3.24737	down	2.96684	down	Protein not essential for viability; similar to S. cerevisiae Gsg1p, which is a subunit of the TRAPP complex involved in targeting of ER-to-Golgi transport vesicles
CAL0003394	GSY1	orf19.3278	1.83532	up	2.43892	down	1.80753	down	Protein described as glycogen synthase; enzyme of glycogen metabolism; transcription downregulated upon yeast-hyphal switch and regulated by Efg1p; strong oxidative stress induced; shows colony morphology-related gene regulation by Ssn6p
CAL0001516	HAC1	orf19.2432	2.80991	up	3.24626	up	2.24975	up	Putative transcription factor involved in unfolded protein response and control of cell morphology; transcript undergoes atypical splicing at C terminus under ER stress; induced during the mating process; caspofungin induced
CAL0000710	HAL21	orf19.99	1.68557	down	2.38966	down	2.22165	down	Putative phosphoadenosine-5'-phosphate (PAP) or 3'-phosphoadenosine 5'-phosphosulfate (PAPS) phosphatase; possible role in sulfur recycling; biofilm induced; similar to S. cerevisiae Met22p; predicted Kex2p substrate; fungal-specific
CAL0003050	HAS1	orf19.3962	4.61439	down	3.25009	down	1.03971	up	Functional homolog of S. cerevisiae Has1p, which is a nucleolar protein of the DEAD-box ATP-dependent RNA helicase family that is involved in biogenesis of the ribosome, particularly the small (40S) subunit; caspofungin-downregulated
CAL0001229	HBR2	orf19.1078	2.85332	up	1.52376	up	1.28847	up	Uncharacterized protein, regulated by Gcn4p and hemoglobin
CAL0000302	HBR3	orf19.6955	4.02623	down	2.40303	down	1.11819	up	Essential, uncharacterized protein; regulated by hemoglobin; S. cerevisiae ortholog is essential
CAL0004182	HCA4	orf19.2712	5.74137	down	4.20119	down	1.13417	down	Putative role in regulation of biogenesis of the cell wall; upregulated in biofilm
CAL0005027	HEM13	orf19.2803	2.19759	down	1.57763	up	1.20603	down	Homolog of S. cerevisiae coproporphyrinogen III oxidase; antigenic in human, mouse; localizes to cell surface of yeast-form, not hyphae; soluble in hyphae; iron-regulated expression; macrophage-downregulated protein; not Rfg1p regulated
CAL0001291	HET1	orf19.6327	1.00051	down	3.0003	up	1.46756	up	Putative sphingomyelin transfer protein
CAL0005075	HGC1	orf19.6028	2.02894	up	7.05534	up	9.01092	up	Hypha-specific G1 cyclin-related protein involved in regulation of hyphal morphogenesis; Cdc28p-Hgc1p maintains Cdc11p S394 phosphorylation during hyphal growth; required for virulence in mouse model; regulated by Nrg1p, Tup1p, farnesol
CAL0002195	HGT12	orf19.7094	3.90622	up	2.40474	up	3.03528	up	Glucose, fructose, mannose transporter; major facilitator superfamily; role in macrophage-induced hyphal growth; detected at germ tube plasma membrane by mass spectrometry; Snf3p-induced; 12 probable transmembrane segments
CAL0000439	HGT2	orf19.3668	6.81912	up	13.6737	up	13.4415	up	Putative glucose transporter of the major facilitator superfamily; the C. albicans glucose transporter family comprises 20 members; 12 probable membrane-spanning segments; expressed in rich medium with 2% glucose
CAL0004351	HGT6	orf19.2020	5.22538	down	1.03419	down	1.85516	up	Putative glucose transporter of major facilitator superfamily; 20 members of C. albicans glucose transporter family; 12 probable membrane-spanning segments; core stress response, fluconazole-induced; expressed in rich medium with 2% glucose
CAL0001194	HHF1	orf19.1059	2.44625	down	2.83497	down	1.03998	up	Putative histone H4; reduced mRNA in homozygous fkh2 null mutant; regulated by Efg1p; fluconazole induced; amphotericin B repressed; farnesol regulated; shows colony morphology-related gene regulation by Ssn6p
CAL0001203	HHT21	orf19.1061	2.76619	down	3.36558	down	1.00398	down	Putative histone H3; amphotericin B repressed; regulated by Efg1p; farnesol regulated
CAL0003242	HIS3	orf19.183	3.75826	up	4.73004	up	2.86626	up	Imidazoleglycerol-phosphate dehydratase, enzyme of histidine biosynthesis; functionally complements S. cerevisiae his3-1 mutation; hyphal-induced expression; regulated by Gcn2p and Gcn4p; fungal-specific (no human or murine homolog)
CAL0002546	HNM3	orf19.2587	2.46722	down	15.5696	up	24.3381	up	Predicted ORF in Assemblies 19, 20 and 21; flucytosine repressed
CAL0002764	HOL4	orf19.4546	2.37396	up	2.62549	up	2.68256	up	Protein described as an ion transporter; alkaline upregulated by Rim101p; Plc1p-regulated; caspofungin repressed
CAL0004270	HOS3	orf19.2772	1.23807	down	3.12987	down	2.94263	down	Histone deacetylase; similar to S. cerevisiae Hos3p; greater expression and longer mRNA in white cells, compared to opaque cells; has conserved deacetylation motif
CAL0002358	HSP12	orf19.3160	3.79044	up	7.15896	down	7.49156	down	Heat-shock protein; induced upon osmotic/oxidative/cadmium stress, fluphenazine treatment, low iron, CDR1 and CDR2 overexpression, or ssn6 or ssk1 homozygous null mutation; repressed by Hog1p, flucytosine, elevated CO2
CAL0000204	HTA1	orf19.6924	2.2925	down	2.36997	down	1.0927	up	Putative histone H2A; reduced mRNA abundance detected in homozygous fkh2 null mutant; amphotericin B repressed; farnesol regulated; RNA abundance regulated by tyrosol and cell density
CAL0001183	HTA2	orf19.1051	2.44745	down	2.43519	down	1.30971	up	Protein described as histone H2A; farnesol regulated
CAL0003753	HWP1	orf19.1321	1.54385	up	10.3582	up	20.4732	up	Hyphal cell wall protein; covalently crosslinked to epithelial cells by host transglutaminase; opaque- and a-specific, alpha-factor induced; at MTLa side of conjugation tube; assessment of virulence role complicated by URA3 effects
CAL0006398	HYR1	orf19.4975	1.25453	down	4.94377	up	13.4768	up	Nonessential, GPI anchored, predicted cell wall protein; described as glutathione peroxidase; macrophage-induced protein; induced in hyphae; induction associated with azole resistance; regulated by Rfg1p, Efg1p, Nrg1p, Tup1p, Cyr1p
CAL0005762	ICL1	orf19.6844	15.2091	up	8.76513	up	10.7667	up	Isocitrate lyase; enzyme of glyoxylate cycle; required for wild-type virulence in murine systemic infection; no mammalian homolog; gene induced upon phagocytosis by macrophage; farnesol regulated; Pex5p-dependent peroxisomal localization
CAL0001167	IDP2	orf19.3733	1.37788	up	3.49227	up	3.10449	up	Putative isocitrate dehydrogenase; expression is regulated upon white-opaque switching; shows colony morphology-related gene regulation by Ssn6p
CAL0004065	IFD3	orf19.3311	3.9252	up	2.44633	up	1.43775	up	Transcription is regulated by Mig1p
CAL0000841	IFR2	orf19.2396	3.42374	up	1.79622	up	1.59422	down	Increased transcription is observed upon benomyl treatment; transcription is upregulated in response to treatment with ciclopirox olamine, alpha pheromone; regulated by oxidative stress (via Cap1p) and osmotic stress (via Hog1p)
CAL0001488	IHD1	orf19.5760	1.18222	up	5.88394	up	11.6014	up	Putative GPI-anchored protein of unknown function; alkaline upregulated; greater transcription in hyphal form than yeast form; regulated by Nrg1p, Rfg1p, Tup1p; regulated by Tsa1p, Tsa1Bp in minimal media at 37; not essential for viability
CAL0005068	IHD2	orf19.6021	1.47588	down	2.49822	up	5.73564	up	Transcriptionally regulated by iron and by yeast-hyphal switching; expression greater in low iron
CAL0000215	INO1	orf19.7585	18.9045	up	18.8675	up	11.4042	up	Inositol-1-phosphate synthase; enzyme of inositol biosynthesis; antigenic in human; repressed by farnesol (in biofilm) or caspofungin; regulated during planktonic growth; upstream inositol/choline regulatory element; glycosylation predicted
CAL0000781	IRO1	orf19.1715	1.32102	up	7.42869	up	4.89439	up	Putative transcription factor; role in iron utilization, pathogenesis; both IRO1 and adjacent URA3 are mutated in strain CAI4; suppresses S. cerevisiae aft1 mutant low-iron growth defect; hyphal-induced; reports differ about iron regulation
CAL0005849	ITR1	orf19.3526	2.70068	up	1.80436	up	2.18847	up	Inositol transporter required for uptake of exogenous inositol; major facilitator superfamily; 12 probable transmembrane motifs; expressed in rich medium with 2% glucose; fluconazole, caspofungin downregulated
CAL0005553	JEN1	orf19.7447	1.31447	down	2.20058	down	2.40229	down	Lactate transporter; transcriptionally induced by lactic acid, activated by Cat8p; alkaline downregulated by Rim101p; localizes to plasma membrane; similar to S. cerevisiae Jen1p
CAL0004454	JIP5	orf19.4746	4.61488	down	4.30961	down	1.22641	down	Protein not essential for viability; downregulated during core stress response
CAL0004332	KAR2	orf19.2013	1.2371	up	2.41467	up	1.22633	up	Similar to chaperones of Hsp70p family; transcriptionally regulated by iron; expression greater in high iron
CAL0004481	KEX2	orf19.4755	1.29725	up	4.14613	up	1.65351	up	Subtilisin-like protease (proprotein convertase), processes aspartyl proteinase Sap2p; required for hyphal growth and wild-type virulence in mouse systemic infection; functional homolog of S. cerevisiae Kex2p, which processes alpha-factor
CAL0005983	KGD2	orf19.6126	2.9786	up	1.99887	up	1.41517	up	Protein described as dihydrolipoamide S-succinyltransferase; transcriptionally regulated by iron; expression greater in high iron
CAL0005445	KRE30	orf19.2183	2.7394	down	1.9071	down	1.16689	down	YEF3-subfamily ABC family protein, predicted not to be a transporter; downregulated during core stress response; mutation confers hypersensitivity to amphotericin B
CAL0003686	KRE62	orf19.942	1.8449	up	2.26649	up	1.92455	up	Protein described as subunit of glucan synthase; macrophage-induced gene
CAL0001053	KRR1	orf19.661	3.46601	down	2.33173	down	1.08153	down	Decreased transcription is observed upon benomyl treatment or in an azole-resistant strain that overexpresses MDR1; induced upon biofilm formation
CAL0000813	KTI12	orf19.2385	2.88708	down	1.80939	down	1.09739	down	Protein similar to S. cerevisiae Kti12p, which associates with Elongator complex; has a role in resistance to killer toxin; predicted Kex2p substrate
CAL0000177	LAP3	orf19.539	1.64807	up	2.15416	up	4.02063	up	Protein described as an aminopeptidase; transcription is positively regulated by Sfu1p; transcription is repressed in response to alpha pheromone in SpiderM medium
CAL0006379	LAP41	orf19.1628	2.23939	up	1.28664	down	1.30872	down	Protein not essential for viability; similar to S. cerevisiae Lap4p, which is a vacuolar aminopeptidase
CAL0002312	LDG3	orf19.6486	6.5846	up	1.04649	down	1.29189	up	Predicted ORF in Assemblies 19, 20 and 21; induced upon biofilm formation
CAL0005218	LEU4	orf19.6086	1.29964	down	3.40352	down	2.77695	down	Putative 2-isopropylmalalate synthase; regulated by Nrg1p, Mig1p, Tup1p, Gcn4p; upregulated in the presence of human whole blood or polymorphonuclear (PMN) cells; macrophage/pseudohyphal-repressed after 16h; fungal-specific
CAL0003911	LEU42	orf19.1375	4.37784	up	1.2864	down	2.24645	down	Putative alpha-isopropylmalate synthase; fungal-specific (no human or murine homolog); upregulated in the presence of human whole blood or polymorphonuclear (PMN) cells; regulated by Gcn2p and Gcn4p
CAL0000910	LTV1	orf19.7650	5.35834	down	3.52845	down	1.67367	down	Predicted ORF in Assemblies 19, 20 and 21; decreased expression in response to prostaglandins
CAL0002415	LYS12	orf19.2525	1.00129	up	1.57123	down	2.5387	down	Protein described as mitochondrial homoisocitrate dehydrogenase
CAL0002622	LYS22	orf19.4506	1.26205	down	3.10339	down	3.32435	down	Putative homocitrate synthase; fungal-specific (no human or murine homolog); repressed by nitric oxide
CAL0005555	LYS9	orf19.7448	1.26139	down	2.19523	down	2.342	down	Putative enzyme of lysine biosynthesis; soluble protein in hyphae; amphotericin B repressed; Gcn4p-regulated; shows colony morphology-related gene regulation by Ssn6p
CAL0004908	MAE1	orf19.3419	5.09079	down	4.22491	down	3.58664	down	Malic enzyme, mitochondrial; transcription regulated by Mig1p and Tup1p; shows colony morphology-related gene regulation by Ssn6p
CAL0006057	MAK16	orf19.5500	4.69163	down	2.52863	down	1.10094	up	Predicted ORF in Assemblies 19, 20 and 21; decreased expression in response to prostaglandins
CAL0003265	MAK21	orf19.5912	3.93866	down	2.47045	down	1.11099	up	Predicted ORF in Assemblies 19, 20 and 21; mutation confers hypersensitivity to tubercidin (7-deazaadenosine)
CAL0000956	MAL2	orf19.7668	3.55894	up	3.22959	up	2.20277	up	Alpha-glucosidase that hydrolyzes sucrose; required for sucrose utilization; transcriptionally regulated by Suc1p; expression induced by maltose, repressed by glucose; transposon mutation affects filamentous growth; upregulated in RHE model
CAL0003133	MAM33	orf19.7187	2.55264	down	2.3146	down	1.18924	down	Predicted ORF in Assemblies 19, 20 and 21; regulated by Ssn6p
CAL0000863	MCD1	orf19.7634	1.67004	down	2.89179	down	1.27043	down	Protein similar to S. cerevisiae Mcd1p; transcription is repressed in response to alpha pheromone in SpiderM medium
CAL0006337	MEP1	orf19.1614	7.93194	up	2.69433	up	2.7774	up	Ammonium permease; Mep1p is a more efficient ammonium permease than Mep2p, whereas Mep2p has additional regulatory role; not essential for viability; 11 predicted transmembrane regions; low mRNA abundance; hyphal downregulated
CAL0000712	MEP2	orf19.5672	11.4746	up	4.23419	up	2.69064	up	Ammonium permease and regulator of nitrogen starvation-induced filamentation; 11 predicted transmembrane regions; in low nitrogen cytoplasmic C-terminus activates Ras/cAMP and MAPK signal transduction pathways to induce filamentation
CAL0002271	MET1	orf19.5811	3.67035	down	4.00186	down	3.36271	down	Putative uroporphyrin-3 C-methyltransferase; enzyme of methionine biosynthesis; upregulated in the presence of human whole blood or polymorphonuclear (PMN) cells; Hog1p-induced; fungal-specific (no human or murine homolog)
CAL0004909	MET10	orf19.4076	3.71336	down	6.55724	down	6.70591	down	Predicted enzyme of sulfur amino acid metabolism; biofilm-induced expression; upregulated in the presence of human whole blood or polymorphonuclear (PMN) cells; Hog1p-induced; possibly adherence-induced
CAL0000641	MET15	orf19.5645	2.50234	down	2.6478	down	2.23462	down	O-acetylhomoserine O-acetylserine sulfhydrylase; involved in sulfur amino acid biosynthesis; immunogenic; Hog1p, biofilm, possibly adherence-induced; brown colony color of homozygous mutant in Pb(2+) medium is visual selection marker
CAL0002221	MET16	orf19.3106	5.13672	down	5.89695	down	4.80905	down	Putative 3'-phosphoadenylsulfate reductase; predicted enzyme of sulfur amino acid metabolism; reports differ on regulation during biofilm formation; fungal-specific (no human or murine homolog)
CAL0003388	MET2	orf19.2618	1.82167	down	2.59742	down	2.70825	down	Putative homoserine acetyltransferase; Gcn4p-regulated; macrophage/pseudohyphal-repressed; not greatly induced by biofilm formation, in contrast to many enzymes of sulfur amino acid metabolism; fungal-specific (no human or murine homolog)
CAL0001619	MET3	orf19.5025	12.9716	down	19.0773	down	14.7187	down	Putative ATP sulfurlyase of sulfate assimilation; repressed by Met or Cys, Sfu1p, or in fluconazole-resistant isolate; strongly induced on biofilm formation, even in presence of Met and Cys; Hog1p-, caspofungin-, possibly adherence-induced
CAL0002475	MET6	orf19.2551	2.44486	down	1.25449	down	1.45308	down	Essential 5-methyltetrahydropteroyltriglutamate-homocysteine methyltransferase (cobalamin-independent methionine synthase); antigenic during murine or human systemic infection; heat shock, estrogen, possibly biofilm, and GCN-induced
CAL0006177	MIF2	orf19.5551	1.68906	up	2.24881	down	1.0067	up	Centromere-associated protein; similar to CENP-C proteins; Cse4p and Mif2p colocalize at C. albicans centromeres
CAL0005500	MIR1	orf19.4885	2.43159	up	2.55704	up	2.25599	up	Putative mitochondrial phosphate transporter; caspofungin repressed; expression is increased in a fluconazole-resistant isolate; induced upon adherence to polystyrene
CAF0006950	MLC1	orf19.2416.1	1.25166	down	2.62959	up	2.11514	up	Protein with microtubule-dependent localization to the Spitzenkorper, also localizes to cytokinetic ring in hyphae; cell-cycle dependent localization to bud tip (polarisome) and bud neck in yeast and pseudohyphal cells
CAL0005353	MLS1	orf19.4833	6.3428	up	2.27541	up	1.92707	up	Malate synthase; enzyme of the glyoxylate cycle; peroxisomal; no mammalian homolog; transcription is induced upon phagocytosis by macrophage; regulated upon white-opaque switching; biofilm-repressed; strong oxidative stress induced
CAL0000071	MNT1	orf19.1665	2.10206	up	3.97416	up	1.60593	up	Alpha-1,2-mannosyl transferase; adds second mannose during cell-wall mannoprotein biosynthesis; required for wild-type virulence and adherence to epithelial cells; predicted type II membrane protein of Golgi; fungal-specific
CAL0002520	MPP10	orf19.1915	2.56741	down	2.42192	down	1.07849	down	Predicted ORF in Assemblies 19, 20 and 21; downregulated in core stress response; decreased expression in response to prostaglandins
CAL0006176	MRT4	orf19.5550	3.35338	down	2.62487	down	1.0158	up	Predicted ORF in Assemblies 19, 20 and 21; mutation confers hypersensitivity to tubercidin (7-deazaadenosine)
CAL0004775	MSB2	orf19.1490	1.03099	down	2.2895	up	1.30066	up	Protein of unknown function; transcription is negatively regulated by Rim101p
CAL0001526	MSH2	orf19.3093	2.28313	down	3.12147	down	1.10339	down	Protein described as DNA mismatch repair factor; transcription is regulated by Nrg1p; flucytosine repressed; RNA abundance regulated by tyrosol and cell density
CAL0003007	MSM1	orf19.3950	2.35638	down	2.39959	down	2.17031	down	Mitochondrial methionyl-tRNA synthetase (MetRS); functionally complements methionine auxotrophy of an E. coli MetRS mutant; transcription is regulated by Nrg1p
CAL0004476	MSN4	orf19.4752	1.9287	down	2.38758	down	2.00175	down	Putative zinc finger transcription factor; similar to S. cerevisiae Msn4p, but not a significant stress response regulator in C. albicans; partly complements STRE-activation defect of S. cerevisiae msn2 msn4 double mutant
CAL0003639	MUP1	orf19.5280	3.81312	down	4.31318	down	6.00106	down	Alkaline upregulated by Rim101p
CAL0004365	MXR1	orf19.2028	2.84495	down	5.14016	down	2.68315	down	Protein described as a methionine sulfoxide reductase; flucytosine induced; Plc1p-regulated; upregulated in the presence of human neutrophils; macrophage regulated (gene induced, protein decreased); possibly adherence-induced
CAL0000802	NCE103	orf19.1721	4.55787	up	8.26829	up	7.38341	up	Carbonic anhydrase involved in the conversion of carbon dioxide to bicarbonate; essential for pathogenesis in host niches with limited CO2; induced upon biofilm formation; transcriptionally activated by Mnl1p under weak acid stress
CAL0003420	NMA111	orf19.3288	2.17413	down	1.79725	down	1.76323	down	Predicted ORF in Assemblies 19, 20 and 21; macrophage-induced gene; downregulated in core stress response; fungal-specific (no human or murine homolog); merged with orf19.3288.1 in Assembly 21
CAL0002373	NOC2	orf19.5850	6.67183	down	2.82587	down	1.29597	up	Protein similar to S. cerevisiae Noc2p; transposon mutation affects filamentous growth; mutation confers hypersensitivity to 5-fluorouracil (5-FU), tubercidin (7-deazaadenosine); downregulated during core stress response
CAL0002495	NOC4	orf19.1902	4.26104	down	2.76326	down	1.2024	down	Predicted ORF in Assemblies 19, 20 and 21; mutation confers resistance to 5-fluorocytosine (5-FC), 5-fluorouracil (5-FU), and tubercidin (7-deazaadenosine)
CAL0004804	NOG1	orf19.7384	4.27906	down	2.65035	down	1.1047	up	Predicted ORF in Assemblies 19, 20 and 21; mutation confers hypersensitivity to 5-fluorocytosine (5-FC), 5-fluorouracil (5-FU), and tubercidin (7-deazaadenosine); decreased expression in response to prostaglandins
CAL0002295	NOP1	orf19.3138	2.05231	down	2.78012	down	1.07703	down	Nucleolar protein; flucytosine induced
CAL0002736	NOP4	orf19.5198	5.00238	down	3.9587	down	1.3206	down	Predicted ORF in Assemblies 19, 20 and 21; mutation confers hypersensitivity to 5-fluorocytosine (5-FC), 5-fluorouracil (5-FU), and tubercidin (7-deazaadenosine); downregulated in core stress response
CAL0002164	NOP5	orf19.1199	2.45247	down	2.60801	down	1.06653	down	Protein similar to S. cerevisiae Nop5p protein of small nucleolar ribonucleoprotein complex; transposon mutation affects filamentous growth; macrophage/pseudohyphal-induced
CAL0004971	NOP7	orf19.4093	2.88325	down	2.2995	down	1.07491	down	Pescadillo homolog required for filament-to-yeast switching; mutation confers hypersensitivity to 5-fluorocytosine (5-FC), 5-fluorouracil (5-FU), and tubercidin (7-deazaadenosine)
CAL0003843	NPL3	orf19.7238	2.87919	up	1.69861	up	2.08572	up	Putative RNA-binding protein, ortholog of S. cerevisiae Npl3p; nuclear export is facilitated by Hmt1p; transcription is upregulated in an RHE model of oral candidiasis
CAL0005449	NSA1	orf19.2185	11.7932	down	2.61908	down	1.14211	down	Predicted ORF in Assemblies 19, 20 and 21; decreased expression in response to prostaglandins
CAL0005489	NSA2	orf19.7424	2.14075	down	2.76482	down	1.03112	up	Predicted ORF in Assemblies 19, 20 and 21; decreased expression in response to prostaglandins
CAL0003725	OPT6	orf19.4655	1.21361	down	2.66628	up	2.49728	up	Putative oligopeptide transporter; fungal-specific (no human or murine homolog); expression of OPT6, OPT7, or OPT8 does not suppress defect of mutant lacking Opt1p, Opt2p, and Opt3p; alleles are nonidentical
CAL0001509	OPT8	orf19.5770	4.20494	down	3.36755	down	2.84486	down	Possible oligopeptide transporter; similar to Opt1p and to S. cerevisiae Ygl114wp, but not other OPTs; induced by nitric oxide, amphotericin B; expression of OPT6, -7, or -8 does not suppress defect of mutant lacking Opt1p, Opt2p, and Opt3p
CAL0003732	OSH3	orf19.1317	2.93973	up	2.21491	up	1.62044	up	Protein required for wild-type filamentation; has oxysterol binding protein domain and pleckstrin homology motif; overproducton suppresses cph1 homozygous null filamnetation defect; similar to S. cerevisiae Osh3p
CAL0005898	OSM1	orf19.6882	2.70199	down	1.73994	down	2.39113	down	Putative flavoprotein subunit of fumarate reductase; soluble protein in hyphae; fungal-specific (no human or murine homolog); caspofungin repressed
CAL0002283	OYE32	orf19.3131	2.87467	down	2.43512	down	2.56661	down	Protein of NAD(P)H oxidoreductase family; induced by nitric oxide, amphotericin B, oxidative stress (via Cap1p); increased transcription associated with MDR1 overexpression or benomyl treatment; macrophage-downregulated protein abundance
CAL0006389	PCK1	orf19.7514	6.18937	up	1.10799	down	1.22905	down	Phosphoenolpyruvate carboxykinase; role in gluconeogenesis; regulated by hyphal switch, carbon source; repressed on glucose; induced by fluconazole, phagocytosis, H2O2; predicted ATP-dependent, dimeric; predicted PKC phosphorylation sites
CAL0005202	PDC11	orf19.2877	2.91974	down	4.20783	down	3.73477	down	Protein similar to pyruvate decarboxylase; antigenic; at cell surface of hyphal, but not yeast-form, cells; soluble in hyphae; regulated by Gcn4p, Efg1p, Efh1p; fluconazole-induced; repressed upon amino acid starvation; biofilm-induced
CAL0002337	PDR17	orf19.5839	2.50189	down	1.32926	down	1.27443	up	Predicted ORF in Assemblies 19, 20 and 21; role in sensitivity to fluconazole, specifically; fungal-specific (no human or murine homolog)
CAL0000228	PDX3	orf19.550	3.29115	down	1.98657	down	2.31212	down	Transcription is regulated upon yeast-hyphal switch; regulated by Nrg1p, Mig1p, and Tup1p; caspofungin repressed
CAL0003055	PFK1	orf19.3967	1.30152	down	2.38101	down	2.71943	down	Alpha subunit of phosphofructokinase (PFK), which is Pfk1p, Pfk2p heteromultimer; PFK is activated by fructose 2,6-bisphosphate or AMP, inhibited by ATP; activity reduced on hyphal induction; phagocytosis-downregulated; fluconazole-induced
CAL0003180	PFK2	orf19.6540	2.56723	down	2.6416	down	4.62474	down	Beta subunit of phosphofructokinase (PFK), which is a heteromultimer of Pfk1p and Pfk2p; PFK is activated by fructose 2,6-bisphosphate or AMP, inhibited by ATP; downregulated upon phagocytosis or hyphal growth; fluconazole-induced
CAL0004244	PGA31	orf19.5302	4.76177	up	1.66836	up	1.98621	up	Cell wall protein; putative GPI anchor; expression is regulated upon white-opaque switching; induced during cell wall regeneration; possibly spurious ORF (Annotation Working Group prediction)
CAL0003532	PGA54	orf19.2685	1.7706	up	2.45261	up	2.93698	up	Putative GPI-anchored protein; hyphal induced; Hog1p-downregulated; induced in a cyr1 or efg1 homozygous null mutant; shows colony morphology-related gene regulation by Ssn6p; upregulated in an RHE model
CAL0000415	PGK1	orf19.3651	2.8103	down	2.71494	down	2.36964	down	Phosphoglycerate kinase; enzyme of glycolysis; localizes to cell wall and to cytoplasm; antigenic during murine or human systemic infection; biofilm, Hog1p, GCN-induced; downregulated upon phagocytosis; possible N-glycosylation at N349
CAL0005406	PHM7	orf19.2170	1.69671	up	1.78596	up	2.53638	up	Putative transporter; fungal-specific (no human or murine homolog); Hog1p-downregulated; downregulated in response to 17-beta-estradiol, ethynyl estradiol
CAL0001031	PHO84	orf19.655	2.87549	up	1.17568	down	1.59174	up	Protein similar to high-affinity phosphate transporters; expression is regulated upon white-opaque switching or biofilm formation; Hog1p, ciclopirox olamine or alkaline induced; caspofungin or stress repressed; upregulated in RHE model
CAL0001557	PHO87	orf19.2454	9.22355	down	14.4928	down	8.51127	down	Protein similar to phosphate permeases; transcription is negatively regulated by Rim101p at pH 8; expression is regulated upon white-opaque switching; caspofungin repressed; biofilm-regulated expression
CAL0002956	PHO89	orf19.4599	17.8199	up	9.55362	up	11.5877	up	Putative phosphate permease; expression is regulated upon white-opaque switching; alkaline upregulated by Rim101p; induced upon biofilm formation; possibly adherence-induced
CAL0002002	PHR1	orf19.3829	4.63901	up	4.41613	up	7.1119	up	Glycosidase of cell surface; may act on cell-wall beta-1,3-glucan prior to beta-1,6-glucan linkage; E169 and E270 at active site; role in systemic but not vaginal virulence (neutral, not low pH); high pH or filamentation induced
CAL0001950	PIL1	orf19.778	3.01454	up	1.79233	down	1.98079	down	Echinocandin-binding protein; localizes to cell surface of hyphae, but not yeast-form cells; biofilm induced; fungal-specific (no human or murine homolog)
CAL0003334	PLB3	orf19.6594	1.50961	up	2.33305	up	3.38648	up	Putative secreted phospholipase B; similar to S. cerevisiae Plb3p; putative GPI-anchor; fungal-specific (no human or murine homolog); transcription is positively regulated by Tbf1p
CAL0004590	PLB4	orf19.1443	7.60821	down	4.61822	down	2.86382	down	Putative phospholipase B; putative GPI-anchor; Hog1p-induced; regulated by Ssn6p; repressed during cell wall regeneration; merged with orf19.1442 in Assembly 20
CAL0002487	PLB5	orf19.5102	1.0441	up	4.58793	up	3.09248	up	Putative phospholipase B, fungal-specific (no human or murine homolog); null mutation eliminates cell-associated phospholipase A2 activity and attenuates virulence; putative GPI anchor
CAL0000810	PMC1	orf19.1727	2.33988	up	1.38932	up	1.83895	up	Vacuolar calcium P-type ATPase; transcription is regulated by calcineurin and fluconazole; mutant shows increased resistance to fluconazole or lithium, and increased sensitivity to calcium
CAL0005653	PMT2	orf19.6812	1.38987	down	2.53186	up	1.08332	up	Essential protein mannosyltransferase with roles in hyphal growth and drug sensitivity; member of the PMT family which includes Pmt1p, Pmt2p, Pmt4p, Pmt5p, and Pmt6p; induced during cell wall regeneration
CAL0003616	POL30	orf19.4616	3.17348	down	2.69272	down	1.25641	down	Protein described as proliferating cell nuclear antigen (PCNA); RNA abundance regulated by tyrosol and cell density; transcriptionally induced by interaction with macrophage; flucytosine induced
CAL0005195	POL93	orf19.6078	1.25575	up	3.30062	up	7.64896	up	Predicted ORF in retrotransposon Tca8 with similarity to the Pol region of retrotransposons encoding reverse transcriptase, protease and integrase; downregulated in response to ciclopirox olamine; induced upon biofilm formation
CAL0006419	POT1	orf19.7520	4.04915	up	1.07634	up	1.46081	up	Putative peroxisomal 3-oxoacyl CoA thiolase; transcription is regulated by Nrg1p and Mig1p; farnesol regulated
CAL0000034	POX1-3	orf19.1652	3.08572	up	1.64819	down	1.15903	up	Predicted acyl-CoA oxidase; farnesol regulated
CAL0002231	PRA1	orf19.3111	16.6735	up	14.2346	up	33.7133	up	Mediates leukocyte adhesion, induces migration; binds integrin alphaMbeta2; immunogenic in mouse; at cell surface; produced at ambient pH; Rim101p induced; 17-beta-estradiol, ethynyl estradiol downregulated
CAL0000661	PRO3	orf19.5650	5.4401	up	2.05811	up	2.03437	up	Protein induced during the mating process; alkaline upregulated
CAL0005477	PRS5	orf19.2193	3.07253	down	1.94741	down	1.17469	down	Predicted ORF in Assemblies 19, 20 and 21; downregulated during core stress response
CAL0006302	PSA2	orf19.4943	3.23717	down	4.22649	down	1.91479	down	Predicted ORF in Assemblies 19, 20 and 21; macrophage-downregulated gene
CAL0000244	PTR2	orf19.6937	1.24855	down	3.84696	down	3.0312	down	Putative oligopeptide transporter; regulated by Stp2p and Stp3p; transcriptionally induced upon phagocytosis by macrophage; downregulated by Rim101p at pH 8
CAL0000869	PUS7	orf19.1753	3.27716	down	2.66476	down	1.03549	down	Protein similar to S. cerevisiae tRNA modification protein; induced upon biofilm formation
CAL0003392	PWP2	orf19.3276	3.94511	down	2.68682	down	1.14433	up	Predicted ORF in Assemblies 19, 20 and 21; downregulated during core stress response; decreased expression in response to prostaglandins
CAF0006962	QCR9	orf19.2707.1	2.37711	up	1.11478	up	2.52777	up	ORF Predicted by Annotation Working Group; shows colony morphology-related gene regulation by Ssn6p
CAL0003425	RAD59	orf19.2630	2.2302	up	1.21507	down	1.17957	down	Protein similar to S. cerevisiae Rad59p; N-terminal similarity with Rad52p
CAL0006201	RAV2	orf19.5561	2.97986	up	3.72459	up	3.86025	up	Protein similar to S. cerevisiae Rav2p, which is involved in acidification of the vacuole; transposon mutation affects filamentous growth
CAL0003775	RBE1	orf19.7218	2.11084	down	7.47232	down	7.89726	down	Putative cell wall protein; transcription is negatively regulated by Rim101p, Efg1p, Ssn6p; alkaline downregulated; predicted signal sequence, O-glycosylation; no GPI anchor predicted
CAL0001321	RBK1	orf19.6344	1.89252	down	2.3737	down	3.30158	down	Protein not essential for viability; similar to S. cerevisiae Rbk1p, which is a ribokinase
CAL0003763	RBT1	orf19.1327	1.11945	down	12.5453	up	4.03844	up	Putative cell wall protein with similarity to Hwp1p, required for virulence; predicted to be cell-wall attached and glycosylated; Tup1p repressed; serum, hyphal and alkaline induced; farnesol, alpha factor induced; Rfg1p-, Rim101p-regulated
CAL0000427	RBT4	orf19.6202	2.01063	up	3.39102	up	7.89779	up	Similar to plant pathogenesis-related proteins; required for virulence in mouse systemic, rabbit corneal infections; not required for filamentation; secretion signal; TUP1/RFG1/SSN6/HOG1 repressed; serum, hyphal, pheromone, alkaline-induced
CAL0003409	RDI1	orf19.5968	1.17321	up	2.68157	up	2.0734	up	Protein similar to S. cerevisiae Rdi1p, which is an inhibitor of Rho-GDP dissociation; transposon mutation affects filamentous growth; filament induced; regulated by Nrg1p, Tup1p
CAL0000609	REI1	orf19.59	3.65158	down	3.95342	down	1.2841	down	Predicted ORF in Assemblies 19, 20 and 21; decreased expression in response to prostaglandins
CAL0004247	RHD3	orf19.5305	5.83832	up	1.13764	down	2.13492	down	Putative GPI-anchored protein that localizes to the cell wall; transcription is decreased upon yeast-hyphal switch; transcriptionally regulated by iron; expression greater in high iron
CAL0005236	RHR2	orf19.5437	3.69624	up	2.51391	down	3.76399	down	Putative glycerol 3-phosphatase; roles in osmotic tolerance, glycerol accumulation in response to salt; regulated by macrophage, stress response, yeast-hyphal switch, pheromone, GCN4, HOG1, NRG1, TUP1; antigenic in murine systemic infection
CAL0003240	RNH35	orf19.6562	1.83823	down	3.17103	down	1.50493	down	Predicted ORF in Assemblies 19, 20 and 21; flucytosine induced
CAL0001524	RNR1	orf19.5779	4.12992	down	2.65463	down	1.37949	down	Protein similar S. cerevisiae Rnr1p, large subunit of ribonucleotide reductase; expression greater in low iron; transposon mutation affects filamentous growth; farnesol upregulated in biofilm; regulated by tyrosol and cell density
CAL0001735	RNR22	orf19.1868	3.90156	down	8.10034	down	12.0841	down	Protein described as ribonucleoside diphosphate reductase; shows colony morphology-related gene regulation by Ssn6p; RNA abundance regulated by tyrosol and cell density
CAL0002109	RPA135	orf19.7062	3.89441	down	1.97023	down	1.19275	up	Predicted ORF in Assemblies 19, 20 and 21; decreased expression in response to prostaglandins
CAL0003496	RPF1	orf19.2667	4.46528	down	3.54072	down	1.10468	down	Predicted ORF in Assemblies 19, 20 and 21; essential for growth
CAL0005924	RPF2	orf19.3553	3.4865	down	2.03981	down	1.06917	down	Predicted ORF in Assemblies 19, 20 and 21; mutation confers hypersensitivity to 5-fluorocytosine (5-FC), 5-fluorouracil (5-FU), and tubercidin (7-deazaadenosine)
CAL0006405	RPL12	orf19.1635	2.43432	down	1.30881	down	1.27672	down	Predicted ribosomal protein; downregulated in the presence of human whole blood or polymorphonuclear (PMN) cells; genes encoding cytoplasmic ribosomal subunits are downregulated upon phagocytosis by murine macrophage; Tbf1p-activated
CAF0007060	RPL35	orf19.5964.2	3.07122	down	2.29492	down	1.49843	down	Protein described as a ribosomal protein; downregulation correlates with clinical development of fluconazole resistance; shows colony morphology-related gene regulation by Ssn6p
CAF0006907	RPL37B	orf19.667.1	2.19882	down	1.01925	down	1.1492	down	Predicted ribosomal protein
CAF0006935	RPL38	orf19.2111.2	2.65715	down	1.46808	down	1.23461	down	Predicted ribosomal protein; genes encoding cytoplasmic ribosomal subunits, translation factors, and tRNA synthetases are downregulated upon phagocytosis by murine macrophage
CAL0004766	RPN5	orf19.4032	2.45849	up	1.03279	down	1.48947	up	Predicted ORF in Assemblies 19, 20 and 21; macrophage/pseudohyphal-repressed
CAL0000919	RPO21	orf19.7655	1.89157	up	2.07525	up	2.43518	up	Protein similar to S. cerevisiae Rpo21p, RNA polymerase II; transposon mutation affects filamentous growth
CAF0006982	RPS21B	orf19.3325.3	2.87852	down	1.62425	down	1.29078	down	Protein described as similar to ribosomal protein S21; regulated by Nrg1p, Tup1p; shows colony morphology-related gene regulation by Ssn6p; transcription is positively regulated by Tbf1p
CAL0000608	RRP6	orf19.58	3.26937	down	2.60125	down	1.11956	down	Predicted ORF in Assemblies 19, 20 and 21; mutation confers hypersensitivity to 5-fluorocytosine (5-FC), 5-fluorouracil (5-FU), and tubercidin (7-deazaadenosine)
CAL0000522	RTA2	orf19.24	1.39323	down	2.36557	down	2.69715	down	Putative floppase; required for sphingolipid long chain base release; mediates calcineurin-dependent resistance to azoles; stress-associated protein; Ca2+, calcineurin-regulated; ketoconazole, caspofungin induced; Plc1p-regulated
CAL0006165	SAC6	orf19.5544	1.45927	up	3.03554	down	1.97608	down	Transcription is regulated by Nrg1p and Mig1p
CAL0001034	SAM2	orf19.657	2.387	down	1.18889	down	1.38402	up	S-adenosylmethionine synthetase, localizes to surface of hyphal cells, but not yeast-form cells; possible biofilm-induced expression (reports differ); alkaline upregulated; Hog1p-induced
CAL0004923	SAM4	orf19.386	2.22497	up	2.56276	up	1.63125	up	Alkaline upregulated
CAL0006162	SAP6	orf19.5542	1.81019	down	3.84592	up	10.017	up	Secreted aspartyl proteinase; expressed upon hyphal growth, during oral carriage, mucosal, systemic infections; sap4 sap5 sap6 triple mutant has defects in systemic virulence, survival in macrophage, and protein utilization for nitrogen
CAL0000212	SAP9	orf19.6928	3.56192	up	1.47013	up	1.3607	up	Secreted aspartyl proteinase; roles in adhesion, cell surface integrity; induced by antifungal drugs, stationary phase, or in white-phase cells; farnesol-downregulated in biofilm; autocatalytic processing; GPI-anchor; N-glycosylated
CAL0005033	SAR1	orf19.3462	1.41835	up	3.19612	up	1.52043	up	Functional homolog of S. cerevisiae Sar1p, which is required for ER-to-Golgi protein transport; binds GTP; similar to small GTPase superfamily proteins; gene has intron
CAL0004189	SAS10	orf19.2717	14.9391	down	2.64712	down	1.43469	down	Predicted ORF in Assemblies 19, 20 and 21; mutation confers resistance to 5-fluorocytosine (5-FC); repressed upon high-level peroxide stress
CAL0004877	SEC12	orf19.3409	1.74446	up	2.64285	up	1.46473	up	Protein described as a guanyl-nucleotide exchange factor; transcriptionally regulated by iron; expression greater in high iron
CAL0004667	SEC13	orf19.316	1.71949	up	2.61719	up	1.44131	up	Protein described as protein transport factor; antigenic during murine systemic infection; macrophage-downregulated protein abundance
CAL0003685	SEC14	orf19.941	1.89828	up	1.93214	up	2.5085	up	Essential protein; functional homolog of S. cerevisiae Sec14p, which is a Golgi phosphatidylinositol/phosphatidylcholine transfer protein that regulates choline-phosphate cytidyltransferase and thereby affects secretion; biofilm-regulated
CAL0002954	SEC23	orf19.1254	1.41885	up	2.38622	up	1.33538	up	Transcription is regulated upon yeast-hyphal switch
CAL0004422	SEC24	orf19.4732	1.52468	up	2.69944	up	1.03412	up	Possible role in ER to Golgi transport; induced upon yeast-hyphal switch
CAL0006099	SEC61	orf19.6176	1.20999	up	3.03835	up	1.34239	up	Essential protein; expected to act in protein translocation from the endoplasmic reticulum: similar to S. cerevisiae Sec61p; chimeric mutant partially functionally complements S. cerevisiae sec61 defects; 10 transmembrane regions predicted
CAL0000440	SHA3	orf19.3669	2.33417	down	2.13625	down	2.3204	down	Protein similar to S. cerevisiae Sha3p, which is a serine/threonine kinase involved in glucose transport; transposon mutation affects filamentous growth; fluconazole-induced; ketoconazole-repressed; induced in response to alpha pheromone
CAL0002739	SIR2	orf19.1992	2.1821	up	3.79328	up	5.59039	up	Required for wild-type lifespan, asymmetric inheritance of oxidatively damaged proteins, rDNA silencing; regulates phenotypic switching in strain 3153A, not WO-1; partially functionally complements S. cerevisiae sir2 mutant mating defect
CAL0004709	SKN1	orf19.7362	5.86897	up	7.84173	up	7.75145	up	Protein with predicted role in beta-1,6-glucan synthesis; probable N-glycosylated type II membrane protein; transcription and change in mRNA length induced by yeast-hyphal transition; transcription induced by Rim101p or caspofungin
CAL0004027	SLD1	orf19.260	2.29581	down	1.90665	down	1.39519	down	Sphingolipid delta-8 desaturase, catalyzes desaturation at carbon-8 in the long-chain base moiety of ceramides during glucosylceramide synthesis
CAL0006719	SOD3	orf19.7111.1	3.97798	up	2.92544	down	1.04736	up	Cytosolic manganese-containing superoxide dismutase, involved in protection against oxidative stress; transcription downregulated by treatment with ciclopirox olamine, induced during stationary phase when SOD1 expression is repressed
CAL0004456	SOD5	orf19.2060	21.6132	up	17.9487	up	41.3231	up	Copper- and zinc-containing superoxide dismutase; protective role against oxidative stress; induced by neutrophil contact, hyphal growth, caspofungin, osmotic or oxidative stress; member of a gene family including SOD1, SOD4, SOD5, and SOD6
CAL0005253	SOU1	orf19.2896	4.35788	up	3.88957	down	3.21784	down	Enzyme involved in utilization of L-sorbose; has sorbitol dehydrogenase, fructose reductase, and sorbose reductase activities; has NAD-binding site motif; transcriptional regulation affected by chromosome 5 copy number
CAL0005254	SOU2	orf19.2897	3.34044	up	2.28768	down	1.28549	down	Protein similar to Sou1p; not required for utilization of L-sorbose
CAL0006274	SPC3	orf19.4930	1.42134	up	3.1537	up	1.80155	up	Essential protein; similar to S. cerevisiae Spc3p, a component of the signal peptidase complex required for signal peptidase activity; predicted integral ER membrane protein; complements spc3 and suppresses sec61 S. cerevisiae mutants
CAL0005156	SRP40	orf19.2859	2.81337	down	1.78534	down	1.16061	up	Predicted ORF in Assemblies 19, 20 and 21; macrophage/pseudohyphal-induced
CAL0002751	STE11	orf19.844	2.14891	down	1.91132	down	2.16312	down	Predicted ORF in Assemblies 19, 20 and 21; similar to S. cerevisiae Ste11p
CAL0003274	STP3	orf19.5917	1.89509	up	2.54172	down	4.376	down	Transcription factor; regulates SAP2, OPT1 expression and thereby protein catabolism for nitrogen source; activated via amino-acid-induced proteolytic processing; macrophage/pseudohyphal-repressed
CAL0000399	SUN41	orf19.3642	1.03553	up	2.92427	up	2.93672	up	Putative cell wall glycosidase involved in biofilm formation; required for cell separation; hyphal induced; caspofungin repressed; Efg1p, Cph1p regulated; O-glycosylation, potential Kex2p substrate; 9 5' E-boxes; 5'-UTR intron
CAL0002894	SYS1	orf19.7128	1.8607	up	2.71142	up	1.891	up	Predicted ORF in Assemblies 19, 20 and 21; transcription is regulated by Mig1p
CAF0007114	TAR1	orf19.6834.10	7.40066	down	15.7519	down	13.3208	down	Ortholog of S. cerevisiae Tar1p, encoded within the 25S rRNA gene on the opposite strand; transcription is positively regulated by Tbf1p
CAL0003246	TEC1	orf19.5908	6.60234	up	4.01337	up	3.18464	up	TEA/ATTS transcription factor involved in regulation of hypha-specific genes; required for wild-type biofilm formation; regulates BCR1; directly transcriptionally regulated by Cph2p under some growth conditions; alkaline upregulated
CAL0002892	TLO16	orf19.7127	3.6632	down	1.59733	down	1.47379	down	Member of a family of telomere-proximal genes of unknown function; may be spliced in vivo
CAL0002538	TLO5	orf19.1925	4.10897	down	1.7251	down	1.40506	down	Member of a family of telomere-proximal genes of unknown function; may be spliced in vivo
CAL0000187	TOS1	orf19.1690	1.60077	up	3.09803	up	2.9012	up	Protein described as similar to alpha agglutinin anchor subunit; exogenously expressed protein is a substrate for Kex2p processing in vitro; fluconazole-induced; transcription is induced in response to alpha pheromone in SpiderM medium
CAL0004319	TPS3	orf19.5348	3.40377	down	3.86286	down	3.87786	down	Protein described as regulatory subunit of trehalose-phosphate synthase; regulated by Efg1p; biofilm-repressed expression; regulated by Tsa1p, Tsa1Bp under H2O2 stress conditions
CAL0004099	TRM2	orf19.3327	3.79849	down	1.50728	down	1.54016		Predicted ORF in Assemblies 19, 20 and 21; decreased expression in response to prostaglandins
CAL0005613	TRP99	orf19.424	3.46174	up	1.68473	up	1.1744	up	Protein described as thioredoxin peroxidase/alkyl hydroperoxide reductase; transcriptionally regulated by iron; expression greater in low iron; regulated by Gcn4p; induced in response to amino acid starvation (3-aminotriazole treatment)
CAL0000375	TRR1	orf19.4290	2.40114	up	1.7469	up	1.96486	up	Putative thioredoxin reductase; upregulated in presence of human neutrophils; regulated by Tsa1p, Tsa1Bp; induced by nitric oxide; peroxide-induced; oxidative stress-induced via Cap1p; fungal-specific (no human or murine homolog)
CAL0005458	TSA1	orf19.7417	1.71969	up	1.90088	up	2.28923	up	Protein of TSA/alkyl hydroperoxide peroxidase C (AhPC) family; similar to thiol-dependent peroxidases of oxidative stress signaling; antigenic; hyphal surface, nucleus; yeast-form nucleus, cytoplasm; biofilm, phagocytosis, peroxide induced
CAF0007120	TSA1B	orf19.7398.1	1.7687	up	2.43821	up	2.61412	up	Putative peroxidase; orf19.7398.1 is contig-truncated fragment of gene identical to TSA1; Tsa1p and Tsa1Bp role under oxidative/reductive stress, hyphal cell wall formation; in hyphal nucleus, cell wall; yeast-form nucleus, cytoplasm
CAL0005939	TUP1	orf19.6109	1.48392	down	2.81466	down	3.92035	down	Transcriptional corepressor; represses filamentous growth, regulates phase switching, roles in germ tube induction, farnesol response; has C-terminal WD40 repeats; farnesol upregulated in biofilm; in repression pathways with Nrg1p, Rfg1p
CAL0006300	TYE7	orf19.4941	7.16985	down	7.85025	down	7.13759	down	Putative bHLH (basic region, helix-loop-helix) transcription factor; hyphally regulated via Cph1p, Cyr1p; flucytosine, Hog1p induced; amphotericin B, caspofungin repressed; downregulated in azole-resistant strain overexpressing MDR1
CAL0002778	UGA11	orf19.854	2.20528	up	2.09104	up	2.04938	up	Predicted ORF in Assemblies 19, 20 and 21; macrophage-induced gene; overlaps orf19.854.1, which is a region annotated as a blocked reading frame
CAL0004825	ULP1	orf19.353	2.034	down	2.30698	down	2.35839	down	Putative SUMO deconjugation enzyme that cleaves the small ubiquitin-like modifier (SUMO) off proteins
CAL0000759	URA2	orf19.2360	3.66986	down	2.17383	down	1.64175	down	Predicted ORF in Assemblies 19, 20 and 21; flucytosine induced; macrophage/pseudohyphal-induced; intron in 5'-UTR
CAL0000783	URA3	orf19.1716	4.07783	up	1.10788	up	1.20667	up	Orotidine-5'-phosphate decarboxylase, enzyme of pyrimidine biosynthesis; gene used as a molecular genetic marker, but decreased expression when integrated at ectopic chromosomal locations can cause defects in hyphal growth and virulence
CAL0002977	URA7	orf19.3941	3.61038	down	1.85578	down	1.24401	up	Predicted ORF in Assemblies 19, 20 and 21; flucytosine induced
CAL0005539	VCX1	orf19.405	2.90606	up	1.29199	up	3.29294	up	Putative H+/Ca2+ antiporter; fungal-specific (no human or murine homolog)
CAF0006989	WH11	orf19.3548.1	7.06327	up	2.52994	down	6.82892	down	Cytoplasmic protein expressed specifically in white phase yeast-form cells; expression in opaque cells increases virulence and frequency of opaque-to-white switching; null mutant shows wild-type switching; similar to S. cerevisiae Hsp12p
CAL0005220	XUT1	orf19.2882	6.04605	up	6.03442	down	4.79077	down	Putative high-affinity, high-capacity xanthine-uric acid/H+ symporter; similar to A. nidulans UapA; member of the Nucleobase-Ascorbate Transporter/Nucleobase-Cation Symporter (NAT/NCS2) family
CAL0000985	XYL2	orf19.7676	1.87308	down	2.85032	down	2.35406	down	Protein described as similar to D-xylulose reductase; immunogenic in mouse; soluble protein in hyphae; Hog1p-induced; induced during cell wall regeneration; caspofungin or fluconazole-induced; Mnl1p-induced in weak acid stress
CAL0002217	YDC1	orf19.3104	1.51355	down	2.84833	down	2.86651	down	Predicted ORF in Assemblies 19, 20 and 21; shows Mob2p-dependent hyphal regulation; transcription is regulated by Nrg1p and Mig1p
CAL0004423	YMC2	orf19.4733	2.48979	down	1.66964	down	2.66443	down	Predicted ORF in Assemblies 19, 20 and 21; Gcn4p-regulated; induced upon biofilm formation
CAL0000917	YNK1	orf19.4311	1.31153	up	2.50263	up	2.52171	up	Nucleoside diphosphate kinase (NDP kinase); homo-hexameric; soluble protein in hyphae; flucytosine induced; biofilm induced; macrophage-induced protein
CAL0004036	ZPR1	orf19.3300	3.4803	down	2.25977	down	1.064	down	Protein with putative zinc finger; regulated by Gcn4p; repressed in response to amino acid starvation (3-aminotriazole treatment); upregulation correlates with clinical development of fluconazole resistance
CAL0002233	ZRT1	orf19.3112	15.8233	up	16.4015	up	35.2558	up	Protein described as zinc transporter; hyphal- and macrophage-induced; alkaline upregulated by Rim101p; induced upon adherence to polystyrene
CAL0005643	ZRT2	orf19.1585	5.78043	up	5.94717	up	9.17134	up	Protein described as predicted zinc transporter; ciclopirox olamine, fluconazole, or alkaline downregulated; transcriptionally induced by interaction with macrophage; amphotericin B induced
CAL0001126		orf19.1038	2.63778	up	2.48283	up	1.85623	up	Predicted ORF from Assembly 19; merged with orf19.1037 in Assembly 20
CAL0001180		orf19.1050	2.81772	down	1.53444	down	1.1411	down	Predicted ORF in Assemblies 19, 20 and 21; possibly spurious ORF (Annotation Working Group prediction)
CAL0001185		orf19.1052	2.49484	down	2.85642	down	1.09182	up	Predicted histone H2B
CAL0001277		orf19.1091	4.16761	down	3.91098	down	1.33238	down	Putative ortholog of S. cerevisiae Nop8p, which is a nucleolar protein required for 60S ribosomal subunit biogenesis
CAL0001846		orf19.1101	1.34648	up	2.50874	up	1.42949	up	Predicted ORF from Assembly 19; removed from Assembly 20
CAL0001857		orf19.1107	3.6685	up	1.98372	up	1.6584	up	Predicted ORF in Assemblies 19, 20 and 21
CAL0001883		orf19.1117	4.08578	up	1.04496	down	1.78905	down	Predicted ORF in Assemblies 19, 20 and 21; similar to Candida boidinii formate dehydrogenase
CAL0001955		orf19.1130	2.26978	up	2.70718	up	1.88291	up	Predicted ORF from Assembly 19; removed from Assembly 20
CAL0002039		orf19.1151	2.63735	up	7.04153	down	2.37033	down	Predicted ORF from Assembly 19; induced in core stress response; merged with orf19.1152 in Assembly 20
CAL0002042		orf19.1152	2.96491	up	2.90055	down	1.81348	down	Predicted ORF in Assemblies 19, 20 and 21; regulated by Gcn2p and Gcn4p; induced in core stress response
CAL0002051		orf19.1158	3.53084	down	1.48951	down	1.23372	down	Predicted ORF in Assemblies 19, 20 and 21
CAL0002052		orf19.1159	5.84962	down	6.12764	down	3.9663	down	Predicted ORF in Assemblies 19, 20 and 21; similar to A. nidulans CYSA serine O-trans-acetylase, suggesting that C. albicans uses an O-acetyl-serine (OAS) pathway of sulfur assimilation; induced upon biofilm formation
CAL0002075		orf19.1168	2.63508	up	1.80837	up	1.86293	up	Predicted zinc-finger protein of unknown function
CAL0002076		orf19.1169	2.7552	down	3.42477	down	3.36428	down	Predicted ORF in Assemblies 19, 20 and 21
CAL0002909		orf19.1240	2.49797	down	4.47862	down	3.8475	down	Predicted ORF in Assemblies 19, 20 and 21; fungal-specific (no human or murine homolog)
CAL0002957		orf19.1256	4.77726	up	1.35816	up	1.02639	up	Predicted ORF from Assembly 19; merged with orf19.1255 in Assembly 20
CAL0002990		orf19.1267	1.29276	up	2.65675	down	1.17032	down	Predicted ORF in Assemblies 19, 20 and 21
CAL0003017		orf19.1272	2.73071	up	1.27987	down	1.08385	down	Predicted ORF in Assemblies 19, 20 and 21
CAL0003064		orf19.1287	1.84846	down	4.14675	down	1.65603	down	Predicted ORF in Assemblies 19, 20 and 21; possibly spurious ORF (Annotation Working Group prediction)
CAL0000504		orf19.13	1.00097	up	2.77704	down	2.77365	down	Putative glucokinase; regulated upon yeast-hyphal switch; regulated by Efg1p; fluconazole-induced; induced in core stress response; shows colony morphology-related gene regulation by Ssn6p; merged with orf19.734 in Assembly 20
CAL0003888		orf19.1368	1.78901	down	4.67434	down	3.11851	down	Predicted ORF in Assemblies 19, 20 and 21
CAL0003945		orf19.1388	6.55214	down	3.33281	down	1.36362	down	Predicted ORF in Assemblies 19, 20 and 21; induced upon biofilm formation
CAL0003972		orf19.1395	1.32582	up	2.73382	down	1.94004	down	Predicted ORF in Assemblies 19, 20 and 21
CAL0003110		orf19.140	1.9976	up	1.81656	up	3.1073	up	Predicted ORF from Assembly 19; possibly spurious ORF (Annotation Working Group prediction); removed from Assembly 20
CAL0004455		orf19.1404	2.22964	down	1.86113	down	1.03691	up	Predicted ORF in Assemblies 19, 20 and 21
CAL0004528		orf19.1427	6.58995	down	6.60135	down	7.5248	down	Putative transporter; fungal-specific (no human or murine homolog)
CAL0004553		orf19.1433	2.5484	down	1.20047	down	1.12942	up	Predicted ORF in Assemblies 19, 20 and 21; shows colony morphology-related gene regulation by Ssn6p
CAL0005471		orf19.1534	1.48435	down	3.23185	up	3.72153	up	Protein similar to S. cerevisiae Zrt3p, which is a transporter of zinc ions; predicted Kex2p substrate
CAL0005606		orf19.1578	4.68211	down	2.60419	down	1.0877	down	Predicted ORF in Assemblies 19, 20 and 21
CAL0003160		orf19.158	4.72428	down	2.88695	down	1.10508	down	Predicted ORF in Assemblies 19, 20 and 21
CAL0005642		orf19.1584	4.53877	up	2.22203	up	1.65251	up	Predicted ORF in Assemblies 19, 20 and 21; shows colony morphology-related gene regulation by Ssn6p
CAL0000507		orf19.16	2.38812	up	2.57591	up	3.58153	up	Predicted ORF from Assembly 19; removed from Assembly 20
CAL0003179		orf19.160	1.9489	up	2.60558	up	3.35348	up	Predicted ORF from Assembly 19; removed from Assembly 20
CAL0006376		orf19.1626	2.23202	down	1.98445	down	1.54483	down	Predicted ORF in Assemblies 19, 20 and 21
CAL0006399		orf19.1632	4.13825	up	2.62368	down	1.35589	down	Predicted ORF in Assemblies 19, 20 and 21
CAL0000014		orf19.1642	5.18315	down	3.07955	down	1.04105	down	Predicted ORF in Assemblies 19, 20 and 21
CAL0000019		orf19.1646	8.41456	down	4.88984	down	1.4005	down	Predicted ORF in Assemblies 19, 20 and 21
CAL0000038		orf19.1654	1.21731	up	2.16264	up	1.48514	up	Predicted ORF in Assemblies 19, 20 and 21; increased expression in response to prostaglandins
CAL0000070		orf19.1664	1.27495	down	2.45642	up	1.06651	down	Predicted ORF in Assemblies 19, 20 and 21; decreased expression observed in an ssr1 homozygous null mutant
CAF0006928		orf19.1667.1	9.39474	down	4.62286	down	3.00697	down	ORF Predicted by Annotation Working Group
CAL0003194		orf19.168	3.59636	down	2.25444	down	2.91403	down	Predicted ORF in Assemblies 19, 20 and 21
CAL0000146		orf19.1680	2.60761	up	1.99778	up	2.00525	up	Predicted ORF in Assemblies 19, 20 and 21
CAL0000153		orf19.1687	5.69438	down	4.59283	down	1.15489	down	Predicted ORF in Assemblies 19, 20 and 21
CAL0000188		orf19.1691	21.0332	down	16.7356	down	8.39094	down	Predicted ORF in Assemblies 19, 20 and 21; fluconazole-induced; filament induced; Hog1p-induced; regulated by Nrg1p, Tup1p; increased expression in response to prostaglandins
CAL0000190		orf19.1694	1.2406	down	2.20343	up	1.07575	down	Putative transcription factor with zinc finger DNA-binding motif; merged with orf19.1693 in Assembly 20
CAL0000191		orf19.1697	2.09761	down	1.51316	down	1.05067	down	Predicted ORF in Assemblies 19, 20 and 21
CAL0000928		orf19.1771	2.42987	down	1.05445	down	1.20728	down	Predicted ORF in Assemblies 19, 20 and 21
CAL0000994		orf19.1791	4.05293	down	3.04112	down	1.62626	down	Predicted ORF in Assemblies 19, 20 and 21
CAL0001574		orf19.1801	1.24651	up	1.68496	up	2.39934	up	Predicted ORF in Assemblies 19, 20 and 21
CAL0001575		orf19.1802	3.73299	down	2.1862	down	1.48024	down	Predicted ORF in Assemblies 19, 20 and 21; decreased expression in response to prostaglandins
CAL0001586		orf19.1809	2.85254	up	1.17559	up	2.44118	down	Predicted 3-hydroxyacyl-CoA epimerase; upregulated upon phagocytosis; transcription is regulated by Mig1p; expression is regulated upon white-opaque switching; merged with orf19.1288 in Assembly 20
CAL0001653		orf19.1833	2.5643	down	1.53023	down	1.22144	up	Predicted ORF in Assemblies 19, 20 and 21
CAL0001729		orf19.1862	6.01023	up	2.30289	down	3.63086	down	Possible stress protein; increased transcription is associated with CDR1 and CDR2 overexpression or fluphenazine treatment; transcription regulated by Sfu1p, Nrg1p, Tup1p
CAL0001730		orf19.1863	2.87189	up	1.07974	down	1.57981	down	Predicted ORF in Assemblies 19, 20 and 21
CAL0002634		orf19.1961	1.51003	down	2.63873	down	1.23894	down	Predicted ORF in Assemblies 19, 20 and 21
CAL0002744		orf19.1997	2.04944	down	1.71401	up	2.45521	up	Predicted ORF from Assembly 19; merged with orf19.1996 in Assembly 20
CAL0004338		orf19.2017	5.45904	down	2.16371	down	1.02683	down	Predicted ORF in Assemblies 19, 20 and 21
CAL0004391		orf19.2038	3.5942	up	4.94673	up	8.31904	up	Predicted ORF in Assemblies 19, 20 and 21
CAL0003872		orf19.206	2.85247	up	2.16247	up	2.32507	up	Predicted ORF in Assemblies 19, 20 and 21
CAL0004465		orf19.2063	1.5044	down	2.30724	down	1.58931	down	Predicted ORF in Assemblies 19, 20 and 21
CAL0005305		orf19.2125	5.52804	down	1.08243	up	1.46784	down	Predicted ORF in Assemblies 19, 20 and 21
CAL0005310		orf19.2129	2.43126	down	2.06083	down	2.11696	down	Predicted ORF in Assemblies 19, 20 and 21
CAL0005416		orf19.2175	2.56315	down	1.9115	down	1.13681	down	Predicted ORF in Assemblies 19, 20 and 21; induced by nitric oxide
CAL0006180		orf19.2210	3.64489	up	9.56656	up	8.95035	up	Predicted ORF in Assemblies 19, 20 and 21
CAL0006266		orf19.2244	4.80577	up	2.40375	down	3.81694	down	Similar to oxidoreductases and to S. cerevisiae Yjr096wp; transcription is negatively regulated by Sfu1p; increased transcription is observed upon benomyl treatment; decreased expression observed in an ssr1 homozygous null mutant
CAL0006314		orf19.2262	1.14736	down	4.29783	down	3.10026	down	Predicted ORF in Assemblies 19, 20 and 21; similar to quinone oxidoreductases; increased transcription is observed upon benomyl treatment; induced by nitric oxide; oxidative stress-induced via Cap1p
CAL0006325		orf19.2269	2.27016	up	1.37993	up	1.06571	down	Putative 3-phosphoserine phosphatase; fungal-specific (no human or murine homolog); increased transcription is observed upon benomyl treatment or in an azole-resistant strain that overexpresses MDR1
CAL0006381		orf19.2286	2.21508	down	1.33182	down	1.33555	up	Predicted ORF in Assemblies 19, 20 and 21; ketoconazole-induced
CAL0006413		orf19.2295	4.36926	down	1.41175	down	1.42988	down	Predicted ORF from Assembly 19; removed from Assembly 20
CAL0000672		orf19.2314	2.69191	down	3.03529	down	1.10377	down	Predicted ORF in Assemblies 19, 20 and 21; mutation confers hypersensitivity to 5-fluorocytosine (5-FC), 5-fluorouracil (5-FU), and tubercidin (7-deazaadenosine)
CAL0000691		orf19.2320	2.77005	down	1.80416	down	1.53743	down	Predicted ORF in Assemblies 19, 20 and 21
CAF0006946		orf19.2322.3	1.14659	up	2.6345	up	1.37555	up	ORF Predicted by Annotation Working Group
CAL0000742		orf19.2346	3.15247	up	1.01049	up	1.21568	down	Putative protein of unknown function, transcription is positively regulated by Tbf1p; predicted ORF in Assemblies 19, 20 and 21
CAL0000755		orf19.2358	2.46372	up	2.91382	up	3.34737	up	Predicted ORF from Assembly 19; removed from Assembly 20
CAL0000780		orf19.2371	8.99506	down	6.76454	down	7.68377	down	Putative Gag protein of retrotransposon Tca2; separated by a stop codon from Pol protein orf19.2372; both likely translated as single polyprotein that includes nucleocapsid-like protein (Gag), reverse transcriptase, protease, and integrase
CAL0000785		orf19.2374	5.44685	down	3.17277	down	5.0282	down	Predicted ORF from Assembly 19; removed from Assembly 20
CAL0000815		orf19.2386	3.43223	down	2.19716	down	1.1695	down	Predicted ORF in Assemblies 19, 20 and 21
CAL0000836		orf19.2393	2.7702	down	2.46888	down	1.98763	down	Putative transcription factor with zinc finger DNA-binding motif
CAL0000842		orf19.2397	1.37375	up	8.5391	up	4.729	up	Predicted ORF in Assemblies 19, 20 and 21; amphotericin B, caspofungin repressed
CAF0006892		orf19.242.2	1.15306	up	2.58271	up	1.44322	up	ORF Predicted by Annotation Working Group
CAL0001500		orf19.2426	2.74941	down	1.25565	up	1.80103	up	Predicted ORF in Assemblies 19, 20 and 21
CAL0001562		orf19.2457	1.38917	up	5.80804	up	6.80445	up	Predicted ORF in Assemblies 19, 20 and 21
CAL0002351		orf19.2500	2.91741	up	1.85914	up	1.35963	down	Predicted ORF in Assemblies 19, 20 and 21
CAL0002419		orf19.2527	3.48268	down	2.67713	down	1.38915	down	Predicted ORF in Assemblies 19, 20 and 21; induced upon biofilm formation
CAL0002524		orf19.2575	3.10698	down	1.40471	down	1.51529	up	Predicted ORF in Assemblies 19, 20 and 21
CAL0002560		orf19.2590	2.2232	down	10.9048	up	12.694	up	Putative protein of unknown function, transcription is upregulated in clinical isolates from HIV+ patients with oral candidiasis; predicted ORF in Assemblies 19, 20 and 21
CAL0002562		orf19.2591	1.78917	up	11.2601	up	10.0424	up	Predicted ORF in Assemblies 19, 20 and 21
CAL0003354		orf19.2604	5.91408	down	2.0938	down	1.48755	down	Predicted ORF in Assemblies 19, 20 and 21
CAL0003534		orf19.2688	2.51831	down	1.4405	down	1.30572	up	Predicted ORF in Assemblies 19, 20 and 21
CAL0003548		orf19.2693	2.94255	down	3.56156	down	3.48925	down	Increased transcription is observed upon benomyl treatment transcription and in populations of cells exposed to fluconazole over multiple generations; regulated by Nrg1p, Tup1p; induced by nitric oxide
CAL0004219		orf19.2737	5.22117	up	1.14097	down	1.14453	down	Predicted ORF in Assemblies 19, 20 and 21
CAL0004273		orf19.2777	2.16597	up	4.81677	up	3.63112	up	Predicted ORF from Assembly 19; removed from Assembly 20
CAL0004075		orf19.279	1.248	up	2.55503	up	2.18107	up	Predicted ORF in Assemblies 19, 20 and 21
CAL0004301		orf19.2791	1.32467	down	1.88635	down	3.08804	down	Predicted ORF in Assemblies 19, 20 and 21
CAL0005139		orf19.2846	1.88954	up	2.06677	down	2.76642	down	Predicted ORF in Assemblies 19, 20 and 21; induced in core caspofungin response; transcription regulated upon yeast-hyphal switch
CAL0005973		orf19.2917	3.82697	down	2.3173	down	1.07455	down	Predicted ORF in Assemblies 19, 20 and 21
CAF0006969		orf19.2959.1	3.64696	up	1.57131	down	3.4081	up	ORF Predicted by Annotation Working Group
CAL0006134		orf19.2988	2.95979	up	1.04747	up	1.09586	down	Predicted ORF in Assemblies 19, 20 and 21
CAL0006135		orf19.2989	3.79101	up	1.81774	down	1.48636	down	Predicted ORF in Assemblies 19, 20 and 21
CAL0001383		orf19.3031	1.28221	up	2.99956	up	1.48889	up	Predicted ORF in Assemblies 19, 20 and 21
CAL0001507		orf19.3088	2.10131	down	1.39549	down	1.20863	down	Putative transcription factor with bZIP DNA-binding motif; induced upon biofilm formation; possibly transcriptionally regulated upon hyphal formation
CAL0002215		orf19.3103	2.49177	down	2.30228	down	1.67451	down	Predicted ORF in Assemblies 19, 20 and 21
CAL0002235		orf19.3113	2.79384	up	1.93935	up	2.81433	up	Predicted ORF in Assemblies 19, 20 and 21
CAL0004697		orf19.321	2.78479	down	2.30652	down	4.35749	down	Predicted ORF in Assemblies 19, 20 and 21
CAL0003219		orf19.3213	2.42462	up	2.37641	up	2.0227	up	Predicted ORF in Assemblies 19, 20 and 21
CAL0003230		orf19.3219	1.86595	up	3.19136	up	3.17178	up	Predicted ORF in Assemblies 19, 20 and 21
CAL0003320		orf19.3246	5.11452	up	4.59161	down	1.34252	down	Predicted ORF from Assembly 19; merged with orf19.3245 in Assembly 20
CAL0003345		orf19.3259	1.14105	up	2.31676	up	1.14148	up	Predicted ORF in Assemblies 19, 20 and 21
CAL0003368		orf19.3267	1.2489	up	2.58548	up	1.53325	up	Predicted ORF in Assemblies 19, 20 and 21
CAF0006980		orf19.3280	3.92041	up	4.56368	down	1.03535	down	ORF Predicted by Annotation Working Group
CAL0004045		orf19.3304	3.91542	down	2.45647	down	1.52039	down	Predicted ORF in Assemblies 19, 20 and 21
CAL0004134		orf19.3341	2.47676	down	2.59945	down	1.24702	down	Putative tRNA-Arg synthetase; essential; S. cerevisiae ortholog is essential; genes encoding ribosomal subunits, translation factors, and tRNA synthetases are downregulated upon phagocytosis by murine macrophage
CAL0004755		orf19.337	2.1648	down	1.25895	down	1.22736	down	Predicted ORF in Assemblies 19, 20 and 21
CAL0004205		orf19.3384	2.24248	up	9.09267	up	9.53187	up	Putative cell wall protein with C-terminal similarity to Hwp1p; alkaline upregulated; alpha factor induced; Rim101p-regulated; merged with orf19.1327 in Assembly 20
CAL0004786		orf19.341	15.2879	up	5.19305	up	4.82153	up	Putative spermidine export pump; fungal-specific (no human or murine homolog)
CAL0004972		orf19.3438	1.09968	up	2.43901	up	1.07416	up	Predicted ORF in Assemblies 19, 20 and 21
CAL0005005		orf19.3451	2.41425	down	2.2999	down	3.09226	down	Predicted ORF from Assembly 19; merged with orf19.139 in Assembly 20
CAL0005031		orf19.3461	1.45152	up	3.7501	up	2.22586	up	Predicted ORF in Assemblies 19, 20 and 21; oxidative stress-induced via Cap1p; transcription is induced in response to alpha pheromone in SpiderM medium
CAL0005062		orf19.3475	1.94932	down	3.70794	up	4.39895	up	Described as a Gag-related protein; hyphal induced; downregulation correlates with clinical development of fluconazole resistance; repressed by nitric oxide, 17-beta-estradiol, ethynyl estradiol
CAL0005064		orf19.3477	3.21356	down	2.46224	down	1.40469	down	Predicted ORF in Assemblies 19, 20 and 21
CAL0000421		orf19.3655	3.32159	down	1.98713	down	1.69206	down	Predicted ORF in Assemblies 19, 20 and 21; possibly spurious ORF (Annotation Working Group prediction)
CAL0000433		orf19.3661	2.84712	up	1.10067	down	1.49259	down	Predicted ORF in Assemblies 19, 20 and 21; transcriptionally activated by Mnl1p under weak acid stress
CAL0001098		orf19.3713	1.89157	up	2.21792	up	3.593	up	Predicted ORF in Assemblies 19, 20 and 21; possibly spurious ORF (Annotation Working Group prediction); transcriptionally activated by Mnl1p under weak acid stress
CAL0001112		orf19.3718	1.60391	up	10.7182	up	1.07578	up	Gene fragment (probable assembly 19 error); 5' end of OPT4-2 allele (oligopeptide transporter); fungal-specific (no human or murine homolog); transcriptionally induced upon phagocytosis by macrophage; merged with orf19.176 in Assembly 20
CAL0001268		orf19.3771	1.67962	up	2.75767	down	2.44237	down	Predicted ORF from Assembly 19; merged with orf19.3770 in Assembly 20
CAL0002089		orf19.3854	2.39042	down	1.19225	down	1.20681	down	Protein similar to S. cerevisiae Sat4p; amphotericin B induced
CAL0002154		orf19.3877	2.72836	down	2.16385	down	2.28436	down	Predicted ORF in Assemblies 19, 20 and 21; previously merged with orf19.3878; unmerged from orf19.3878 in a revision of Assembly 21
CAF0006999		orf19.3888.2	2.49737	down	1.11842	down	2.78212	down	ORF Predicted by Annotation Working Group
CAL0000555		orf19.39	2.57328	up	2.70702	up	4.39724	up	Predicted ORF from Assembly 19; removed from Assembly 20
CAL0002861		orf19.3914	2.35283	down	1.98721	down	1.48138	down	Predicted ORF in Assemblies 19, 20 and 21
CAL0002864		orf19.3915	1.73542	down	2.48771	down	2.50875	down	Predicted ORF in Assemblies 19, 20 and 21; Hog1p-induced
CAL0002940		orf19.3936	5.22776	up	2.8807	up	1.37648	up	Predicted ORF in Assemblies 19, 20 and 21; mutation confers hypersensitivity to 5-fluorouracil (5-FU); induced upon biofilm formation
CAL0002946		orf19.3938	3.02426	down	1.23659	down	1.1422	up	Predicted ORF in Assemblies 19, 20 and 21; mutation confers hypersensitivity to 5-fluorocytosine (5-FC), 5-fluorouracil (5-FU), and tubercidin (7-deazaadenosine)
CAL0002985		orf19.3949	1.30868	down	2.53318	down	1.83135	down	Predicted ORF in Assemblies 19, 20 and 21
CAL0003057		orf19.3968	1.56318	down	2.23459	down	2.82069	down	Predicted ORF in Assemblies 19, 20 and 21
CAL0003098		orf19.3976	2.26509	up	1.23364	down	1.31656	up	Predicted ORF in Assemblies 19, 20 and 21
CAL0000574		orf19.40	1.64587	up	1.61518	up	2.35705	up	Predicted ORF from Assembly 19; possibly spurious ORF (Annotation Working Group prediction); removed from Assembly 20
CAL0004817		orf19.4046	2.32325	up	2.2517	up	3.03388	up	Putative transcription factor containing a Zn(2)-Cys(6) binuclear cluster; predicted ORF in Assemblies 19, 20 and 21
CAL0005548		orf19.409	4.27984	down	3.83233	down	3.44769	down	Predicted membrane protein; similar to S. cerevisiae Ynr018Wp
CAL0000225		orf19.4246	3.14467	up	1.16005	down	1.15424	up	Predicted ORF in Assemblies 19, 20 and 21; similar to S. cerevisiae Ykr070wp; transposon mutation affects filamentous growth; Hog1p-downregulated; shows colony morphology-related gene regulation by Ssn6p; induced during cell wall regeneration
CAL0000226		orf19.4247	10.6962	up	2.0224	up	2.05789	up	Predicted ORF in Assemblies 19, 20 and 21
CAL0000948		orf19.4321	2.15732	up	2.06842	up	2.7018	up	Predicted ORF in Assemblies 19, 20 and 21
CAL0001154		orf19.4387	2.91829	down	1.98748	down	1.1456	up	Predicted ORF from Assembly 19; removed from Assembly 20
CAL0001965		orf19.4479	9.05169	down	2.26457	down	1.23188	up	Predicted ORF in Assemblies 19, 20 and 21; downregulated during core stress response
CAL0002033		orf19.4492	5.67068	down	3.30483	down	1.31694	down	Predicted ORF in Assemblies 19, 20 and 21
CAL0002718		orf19.4531	2.54659	down	2.32831	down	2.22254	down	Putative PDR-subfamily ABC transporter
CAL0002719		orf19.4532	2.46933	down	2.70513	down	1.12171	down	Predicted ORF in Assemblies 19, 20 and 21
CAL0002819		orf19.4560	1.05738	down	2.3389	up	1.15439	up	Predicted ORF in Assemblies 19, 20 and 21
CAL0002881		orf19.4579	1.54769	up	4.34504	up	1.64813	up	Predicted ORF in Assemblies 19, 20 and 21
CAL0002933		orf19.4590	1.54555	up	6.1886	up	6.79689	up	Predicted ORF in Assemblies 19, 20 and 21; regulated by Nrg1p
CAF0007017		orf19.4600.1	1.59745	up	4.49164	up	2.65676	up	ORF Predicted by Annotation Working Group
CAF0007019		orf19.4610.1	2.93276	up	2.35545	down	1.18665	down	ORF Predicted by Annotation Working Group; merged with orf19.4555 in Assembly 20
CAL0003670		orf19.4634	4.59162	down	3.2102	down	1.5148	down	Predicted ORF in Assemblies 19, 20 and 21
CAL0004429		orf19.4736	4.98363	up	1.98128	up	1.60496	up	Predicted ORF in Assemblies 19, 20 and 21
CAL0004512		orf19.4760	4.99506	down	2.88669	down	1.13043	down	Predicted ORF in Assemblies 19, 20 and 21
CAL0004610		orf19.4792	3.39326	up	3.64796	up	2.88532	up	Predicted ORF in Assemblies 19, 20 and 21; Plc1p-regulated; possibly spurious ORF (Annotation Working Group prediction)
CAL0005291		orf19.4805	1.5608	up	2.88385	up	3.10904	up	Predicted ORF in Assemblies 19, 20 and 21; fungal-specific (no human or murine homolog); transcription is induced in response to alpha pheromone in SpiderM medium
CAL0005335		orf19.4824	1.65654	down	2.84202	down	2.49686	down	Predicted ORF in Assemblies 19, 20 and 21
CAL0005357		orf19.4835	3.08884	down	1.74482	down	1.06855	up	Predicted ORF in Assemblies 19, 20 and 21
CAL0006195		orf19.4900	2.27793	up	2.47633	up	3.11923	up	Predicted ORF in Assemblies 19, 20 and 21
CAL0006205		orf19.4907	3.54802	down	4.53537	down	2.55688	down	Predicted ORF in Assemblies 19, 20 and 21; increased transcription is observed upon fluphenazine treatment; possibly transcriptionally regulated by Tac1p; induced by nitric oxide; fungal-specific (no human or murine homolog)
CAL0006299		orf19.4940	5.85674	down	3.299	down	1.65495	down	Putative histidine permease; fungal-specific (no human or murine homolog)
CAL0000039		orf19.4998	1.64292	down	1.91833	down	2.83224	down	Predicted ORF in Assemblies 19, 20 and 21; caspofungin repressed
CAL0000045		orf19.500	2.60589	down	2.64801	down	1.07278	up	Predicted ORF in Assemblies 19, 20 and 21
CAL0001648		orf19.5038	9.95863	down	7.88326	down	4.29237	down	Predicted ORF in Assemblies 19, 20 and 21
CAL0001673		orf19.5049	3.00563	down	2.24413	down	1.06174	down	Predicted ORF in Assemblies 19, 20 and 21; induced upon biofilm formation
CAL0001681		orf19.5050	3.59499	down	2.53846	down	1.56725	down	Predicted ORF in Assemblies 19, 20 and 21
CAL0001685		orf19.5054	2.5186	up	1.72674	up	1.43016	up	Putative quinolinate phosphoribosyl transferase, involved in NAD biosynthesis
CAL0002488		orf19.5103	2.1598	down	4.36844	down	5.13223	down	Predicted ORF in Assemblies 19, 20 and 21
CAL0000078		orf19.512	2.61528	down	2.04257	down	1.08703	up	Predicted ORF in Assemblies 19, 20 and 21; essential; S. cerevisiae ortholog is essential
CAL0002579		orf19.5147	1.67108	up	4.55329	up	2.98658	up	Predicted ORF in Assemblies 19, 20 and 21
CAL0002633		orf19.5169	7.77669	up	1.41011	up	1.76309	up	Predicted ORF in Assemblies 19, 20 and 21
CAL0002689		orf19.5180	4.5203	down	5.38171	down	9.55905	down	Protein described as a putative cysteine peroxidase; transcriptionally induced by interaction with macrophage; fluconazole induced; Fkh2p-downregulated; caspofungin repressed
CAL0003669		orf19.5290	2.31067	down	2.26414	down	1.18512	down	Transcription is negatively regulated by Sfu1p
CAL0004379		orf19.5375	2.92928	down	1.571	down	1.42448	down	Predicted ORF from Assembly 19; removed from Assembly 20
CAL0000196		orf19.541	2.85939	up	1.13999	down	1.20104	up	Predicted ORF in Assemblies 19, 20 and 21
CAL0000200		orf19.543	2.16303	up	1.08768	up	1.13229	up	Protein described as fumarate hydratase; transcriptionally regulated by iron; expression greater in high iron
CAL0005235		orf19.5436	3.50217	down	2.73002	down	1.22216	down	Predicted ORF in Assemblies 19, 20 and 21
CAL0005238		orf19.5438	3.39716	up	3.04939	up	1.01043	up	Predicted ORF in Assemblies 19, 20 and 21
CAL0005276		orf19.5455	2.62787	up	2.25961	up	1.845	up	Predicted ORF in Assemblies 19, 20 and 21
CAF0007049		orf19.5475	1.64225	up	1.94725	up	3.22546	up	ORF Predicted by Annotation Working Group
CAL0006095		orf19.5517	2.75885	up	2.09865	down	2.29322	down	Similar to alcohol dehydrogenases; increased transcription is observed upon benomyl treatment; induced by nitric oxide; induced in core stress response; oxidative stress-induced via Cap1p
CAL0006116		orf19.5525	1.71221	down	4.4002	down	3.55796	down	Protein abundance is affected by URA3 expression in the CAI-4 strain background; regulated by Efg1p and Efh1p; repressed by Rgt1p
CAL0006168		orf19.5546	1.41648	up	2.67079	down	1.84981	down	Predicted ORF from Assembly 19; merged with orf19.5544 in Assembly 20
CAL0006207		orf19.5564	2.2555	down	1.0771	up	1.28824	up	Predicted ORF in Assemblies 19, 20 and 21; was merged with orf19.5563 by Annotation Working Group and subsequently reinstated; similar to RNH1 (see Locus History)
CAL0006287		orf19.5595	1.24091	up	2.92016	up	3.08692	up	Predicted ORF in Assemblies 19, 20 and 21
CAL0000570		orf19.5619	1.3197	down	1.82732	up	3.04863	up	Predicted ORF in Assemblies 19, 20 and 21; transcription is induced in response to alpha pheromone in SpiderM medium
CAL0000581		orf19.5620	1.11066	up	2.91531	down	1.13349	down	Predicted ORF in Assemblies 19, 20 and 21; regulated by Gcn4p; induced in response to amino acid starvation (3-aminotriazole treatment); increased transcription is observed upon benomyl treatment or in an azole-resistant strain that overexpresses MDR1
CAL0000592		orf19.5627	2.52341	down	2.10947	down	1.74972	down	Predicted ORF in Assemblies 19, 20 and 21
CAL0006782		orf19.5761	1.12449	up	5.08627	up	10.8844	up	Protein not essential for viability; transcription is alkaline upregulated; merged with orf19.5760 in Assembly 20
CAL0001538		orf19.5784	20.4389	up	1.93537	up	1.41583	up	Predicted ORF in Assemblies 19, 20 and 21
CAL0001560		orf19.5799	2.2904	up	1.3097	down	2.25877	up	Predicted ORF in Assemblies 19, 20 and 21
CAL0002272		orf19.5812	4.04223	down	4.85839	down	2.49389	down	Predicted ORF in Assemblies 19, 20 and 21
CAL0002279		orf19.5817	1.44914	up	2.34984	up	1.454	up	Predicted ORF in Assemblies 19, 20 and 21
CAL0002323		orf19.5830	1.10558	up	2.56319	up	1.04089	up	Protein similar to S. cerevisiae Hsp70p; predicted Kex2p substrate
CAL0002350		orf19.5843	2.86816	up	1.13555	up	1.58647	up	Predicted ORF in Assemblies 19, 20 and 21; Plc1p-regulated; greater mRNA abundance observed in a cyr1 homozygous null mutant than in wild type; possibly spurious ORF (Annotation Working Group prediction)
CAL0003297		orf19.5921	2.42728	up	3.44504	up	1.97181	up	Predicted ORF in Assemblies 19, 20 and 21
CAL0003299		orf19.5924	2.35895	up	1.09165	up	1.15176	up	Predicted zinc-finger protein of unknown function
CAL0003347		orf19.5941	1.85582	up	2.96114	up	1.78119	up	Predicted ORF in Assemblies 19, 20 and 21
CAL0003466		orf19.5993	3.2325	up	3.96914	up	5.30197	up	Predicted ORF from Assembly 19; removed from Assembly 20
CAL0005245		orf19.6	3.46494	up	4.20068	up	3.7362	up	Predicted ORF from Assembly 19; removed from Assembly 20
CAL0005935		orf19.6101	2.93617	up	4.21892	up	5.90867	up	Predicted ORF from Assembly 19; removed from Assembly 20
CAL0000911		orf19.616	2.22733	up	2.19233	up	4.42582	up	Predicted ORF from Assembly 19; possibly spurious ORF (Annotation Working Group prediction); removed from Assembly 20
CAL0006076		orf19.6169	3.05942	up	7.85757	up	12.2738	up	Predicted ORF in Assemblies 19, 20 and 21; induced by Rgt1p
CAL0000913		orf19.617	2.4429	up	2.94625	up	4.29372	up	Predicted ORF from Assembly 19; removed from Assembly 20
CAL0006089		orf19.6170	1.66921	up	2.57633	up	1.76597	up	Predicted ORF in Assemblies 19, 20 and 21
CAL0006100		orf19.6177	2.12758	up	4.24714	up	2.24823	up	Predicted ORF in Assemblies 19, 20 and 21; possibly spurious ORF (Annotation Working Group prediction)
CAL0000445		orf19.6219	1.09669	up	2.33206	up	1.93945	up	Predicted ORF in Assemblies 19, 20 and 21
CAL0000499		orf19.6247	3.27208	down	1.69979	down	1.61704	down	Predicted ORF in Assemblies 19, 20 and 21
CAL0001235		orf19.6305	2.72113	up	1.3091	down	1.37134	down	Predicted ORF in Assemblies 19, 20 and 21
CAL0001236		orf19.6306	3.37873	up	2.02281	up	1.64179	up	Predicted ORF in Assemblies 19, 20 and 21
CAL0001288		orf19.6323	1.33869	up	3.47468	up	1.27737	up	Predicted ORF in Assemblies 19, 20 and 21
CAL0001317		orf19.6341	2.62787	up	1.13931	up	1.56835	up	Predicted ORF in Assemblies 19, 20 and 21
CAL0001368		orf19.6369	2.40105	down	2.12428	down	1.16853	down	Predicted ORF in Assemblies 19, 20 and 21
CAL0002226		orf19.6451	7.34256	down	5.55513	down	5.23654	down	Predicted ORF from Assembly 19; similar to a region of the Tca2 (pCal) retrotransposon, which is present in strain hOG1042 as 50 to 100 copies of a linear dsDNA; removed from Assembly 20
CAL0002287		orf19.6476	1.46863	up	2.32991	up	1.35732	up	Predicted ORF in Assemblies 19, 20 and 21; filament induced
CAL0003046		orf19.6509	2.02074	up	2.47846	up	1.29958	up	Predicted ORF in Assemblies 19, 20 and 21
CAL0003074		orf19.6513	2.29007	up	2.12611	up	3.55819	up	Predicted ORF from Assembly 19; removed from Assembly 20
CAL0003125		orf19.6527	3.36219	up	1.01944	down	1.25437	down	Predicted ORF in Assemblies 19, 20 and 21; shows colony morphology-related gene regulation by Ssn6p; transcriptionally activated by Mnl1p under weak acid stress
CAL0003224		orf19.6558	2.40224	down	2.27781	down	1.64531	down	Predicted ORF in Assemblies 19, 20 and 21
CAL0003319		orf19.6589	4.84828	down	2.27156	down	1.46927	down	Predicted ORF in Assemblies 19, 20 and 21
CAL0000631		orf19.66	2.56755	up	2.1667	up	3.62024	up	Predicted ORF from Assembly 19; removed from Assembly 20
CAL0004046		orf19.6648	3.50271	down	2.6332	down	1.0731	down	Predicted ORF in Assemblies 19, 20 and 21
CAL0004131		orf19.6683	2.71527	down	2.09639	up	2.32115	up	Predicted ORF from Assembly 19; merged with orf19.6707 in Assembly 20
CAL0004707		orf19.6705	1.04455	up	3.77333	up	2.45742	up	Putative guanyl nucleotide exchange factor with Sec7 domain; transcriptionally regulated upon yeast-hyphal switch; filament induced; regulated by Nrg1p, Tup1p; shows Mob2p-dependent hyphal regulation
CAL0004785		orf19.6720	2.0169	down	2.25387	down	2.20049	down	Predicted ORF in Assemblies 19, 20 and 21; similar to S. cerevisiae Ydr090cp; transposon mutation affects filamentous growth
CAF0007085		orf19.6724.1	2.92755	up	3.55657	up	1.64815	up	ORF Predicted by Annotation Working Group; merged with orf19.6724 in Assembly 20
CAL0004795		orf19.6725	2.96476	up	3.36676	up	1.74969	up	Protein described as similar to fumarate hydratase, enzyme of citric acid cycle; fluconazole-downregulated; downregulated by Efg1p; merged with orf19.6724 in Assembly 20
CAL0004798		orf19.6726	1.4484	up	2.20989	up	1.25807	up	Predicted ORF in Assemblies 19, 20 and 21
CAL0004854		orf19.6741	2.64994	up	2.03658	up	7.2219	up	Predicted ORF in Assemblies 19, 20 and 21; regulated by Nrg1p, Tup1p
CAL0004922		orf19.6766	1.36788	down	3.27054	down	1.27539	down	Predicted ORF in Assemblies 19, 20 and 21
CAL0005799		orf19.6855	1.00372	down	2.0037	up	2.10723	up	Predicted ORF in Assemblies 19, 20 and 21
CAL0005905		orf19.6886	3.96912	down	3.50922	down	1.25244	down	Predicted ORF in Assemblies 19, 20 and 21
CAL0000117		orf19.6902	2.61195	down	2.87228	down	1.05459	up	Predicted ORF in Assemblies 19, 20 and 21
CAL0000169		orf19.6917	9.90169	down	7.22231	down	4.5024	down	Predicted ORF in Assemblies 19, 20 and 21
CAL0000195		orf19.6920	3.25476	up	1.44147	up	3.7382	up	Predicted ORF in Assemblies 19, 20 and 21; induced upon biofilm formation; possibly spurious ORF (Annotation Working Group prediction)
CAL0000264		orf19.6941	2.52419	up	1.06975	down	1.42803	up	Predicted ORF in Assemblies 19, 20 and 21
CAL0000297		orf19.6951	1.73186	down	2.13565	down	2.37402	down	Predicted ORF in Assemblies 19, 20 and 21
CAL0000417		orf19.6996	2.40998	up	2.17583	up	1.89166	up	Predicted ORF in Assemblies 19, 20 and 21
CAL0001929		orf19.7011	6.64989	down	2.45454	down	1.35185	up	Predicted ORF in Assemblies 19, 20 and 21
CAL0002078		orf19.7051	3.96299	down	1.94664	down	1.08224	up	Predicted ORF in Assemblies 19, 20 and 21
CAL0002081		orf19.7054	1.96868	up	4.34639	up	3.91653	up	Predicted ORF in Assemblies 19, 20 and 21
CAL0002176		orf19.7086	1.69233	down	2.12579	down	1.89029	down	Predicted ORF in Assemblies 19, 20 and 21
CAL0002851		orf19.7118	2.83054	up	1.30859	up	1.3186	up	Predicted ORF in Assemblies 19, 20 and 21
CAL0002998		orf19.7152	1.76421	down	2.72545	down	2.4593	down	Protein similar to Aspergillus CYSK O-acetylserine sulfhydrylase, suggesting that C. albicans uses an O-acetyl-serine (OAS) pathway of sulfur assimilation; upregulated in biofilm
CAL0003002		orf19.7154	3.41381	down	2.85167	down	1.03523	down	Predicted ORF in Assemblies 19, 20 and 21; downregulated during core stress response
CAL0003166		orf19.7196	3.28166	up	1.08288	down	1.12226	down	Protein described as a vacuolar protease; upregulated in the presence of human neutrophils
CAL0003768		orf19.7214	1.99437	up	3.20662	down	1.27981	down	Protein described as similar to glucan 1,3-beta-glucosidase; regulated by Nrg1p, Tup1p; possibly regulated by Tac1p; induced upon biofilm formation; induced by nitric oxide; induced during cell wall regeneration
CAL0003770		orf19.7215	4.80617	down	2.78493	down	1.30993	down	Predicted ORF in Assemblies 19, 20 and 21
CAF0007117		orf19.7215.3	2.58314	down	1.1693	up	1.2035	up	ORF Predicted by Annotation Working Group
CAL0004024		orf19.7296	4.48966	up	1.72158	up	1.98682	up	Predicted ORF in Assemblies 19, 20 and 21; similar to stomatin mechanoreception protein; induced by Rgt1p
CAL0004025		orf19.7297	1.06928	up	3.02252	down	2.3919	down	Predicted ORF in Assemblies 19, 20 and 21; Hog1p-induced; Gcn4p-regulated
CAL0004507		orf19.7304	2.90176	down	1.42513	down	1.28108	up	Predicted ORF in Assemblies 19, 20 and 21
CAL0004508		orf19.7305	2.73505	up	1.53207	up	1.09981	down	Predicted ORF in Assemblies 19, 20 and 21; possibly spurious ORF (Annotation Working Group prediction)
CAL0004535		orf19.7310	4.63597	up	4.98642	down	6.51026	down	Protein similar to S. cerevisiae Gin3p; transcription is upregulated in response to treatment with ciclopirox olamine; positively regulated by Sfu1p; Hog1p, fluconazole-downregulated
CAL0004577		orf19.7325	3.18496	down	2.3945	down	1.57996	down	Predicted ORF in Assemblies 19, 20 and 21
CAL0004665		orf19.7350	2.88279	up	2.23712	up	2.10984	up	Soluble protein in hyphae; fluconazole-induced; mRNA abundance is elevated in a cyr1 or ras1 null mutant and decreased mRNA abundance in an efg1 null mutant; regulated by Nrg1p, Tup1p, Tbf1p, Ssn6p
CAL0004669		orf19.7353	2.33536	up	2.25842	up	1.94474	up	Predicted ORF in Assemblies 19, 20 and 21
CAL0004722		orf19.7366	2.72787	down	2.09556	down	1.42028	down	Predicted ORF in Assemblies 19, 20 and 21
CAL0004756		orf19.7373	7.92887	up	8.20368	up	6.96817	up	Predicted ORF from Assembly 19; removed from Assembly 20
CAL0004794		orf19.7381	2.72	up	2.13923	up	2.42935	up	Predicted zinc-finger protein of unknown function; not essential for viability
CAL0004846		orf19.7398	3.48938	down	2.56525	down	1.13931	down	Predicted ORF in Assemblies 19, 20 and 21; decreased expression in response to prostaglandins
CAL0000001		orf19.7521	2.45726	up	1.35512	up	1.04645	up	Predicted ORF in Assemblies 19, 20 and 21
CAL0000002		orf19.7522	2.53589	up	1.43177	up	1.08719	down	Predicted ORF in Assemblies 19, 20 and 21; mutation confers hypersensitivity to amphotericin B
CAL0000085		orf19.7552	3.48043	down	1.91182	down	1.06675	up	Predicted ORF in Assemblies 19, 20 and 21; downregulated during core stress response
CAL0000137		orf19.7566	11.5896	up	4.43736	up	5.80151	up	Putative protein of unknown function, transcription is upregulated in clinical isolates from HIV+ patients with oral candidiasis; alkaline upregulated by Rim101p; fungal-specific (no human or murine homolog)
CAL0000142		orf19.7569	5.01441	down	3.7436	down	1.48837	down	Predicted ORF in Assemblies 19, 20 and 21
CAL0000161		orf19.7570	1.81498	down	4.08367	down	4.23617	down	Putative transcription factor with zinc cluster DNA-binding motif; has similarity to S. cerevisiae Uga3p, which is a transcription factor involved in the regulation of gamma-aminobutyrate metabolism genes
CAL0000825		orf19.7618	2.58086	down	2.98215	down	1.39339	down	Predicted ORF in Assemblies 19, 20 and 21; Plc1p-regulated
CAL0000887		orf19.7645	1.22521	up	2.15666	up	2.29558	up	Biotin protein ligase; catalyzes covalent attachment of biotin to biotin-dependent enzymes including acetyl CoA carboxylase and pyruvate carboxylase
CAL0001945		orf19.776	4.19598	up	1.46195	down	1.88164	down	Predicted ORF in Assemblies 19, 20 and 21
CAL0001976		orf19.781	12.0952	up	2.32798	up	2.72237	up	Putative urea transporter; fungal-specific (no human or murine homolog)
CAL0001978		orf19.782	2.67407	up	1.05316	down	1.79595	up	Predicted ORF in Assemblies 19, 20 and 21
CAL0000660		orf19.79	4.73681	up	4.98354	up	6.77805	up	Predicted ORF from Assembly 19; removed from Assembly 20
CAL0002609		orf19.804	2.31252	up	2.38521	up	1.84893	up	Predicted ORF in Assemblies 19, 20 and 21
CAL0002615		orf19.809	6.08831	down	6.58713	down	1.04885	down	Predicted ORF in Assemblies 19, 20 and 21
CAL0002644		orf19.813	2.32694	down	3.74675	down	1.39295	up	Predicted ORF in Assemblies 19, 20 and 21; not essential for viability; oxidative stress-induced via Cap1p; similar to S. cerevisiae Vhs3p, which is a putative phosphopantothenoylcysteine decarboxylase
CAL0002678		orf19.822	3.81791	down	5.13573	down	3.97218	down	Protein detected in some, not all, biofilm extracts; fluconazole-downregulated; greater mRNA abundance observed in cyr1 or ras1 homozygous null mutant than in wild type; protein detected by mass spec in stationary phase cultures
CAL0002774		orf19.850	1.66749	up	3.40532	up	4.87218	up	Predicted ORF in Assemblies 19, 20 and 21
CAL0003606		orf19.917	1.68108	up	1.91839	up	2.40981	up	Predicted ORF from Assembly 19; repressed by nitric oxide; removed from Assembly 20
CAL0003626		orf19.921	4.19469	down	1.09084	down	1.53019	down	Predicted ORF in Assemblies 19, 20 and 21
CAL0003747		orf19.967	2.17589	down	1.1606	down	1.09832	up	Predicted ORF in Assemblies 19, 20 and 21
