# Supplementary material for: From Attachment to Damage: Defined Genes of Candida albicans Mediate Adhesion, Invasion and Damage during Interaction with Oral Epithelial Cells
Source: PLoS One. 2011 Feb 23;6(2):e17046. doi: 10.1371/journal.pone.0017046 (PMC3044159; doi:10.1371/journal.pone.0017046)
Supplement: Table S5 — C. albicans genes with significant changes in transcript levels in response to oral epithelial cells as compared to plastic by microarray analyses at different time points. (XLS) [file pone.0017046.s005.xls]

## Sheet: TR-146 vs plastic
Table S5
Genes differentially regulated at 20, 60 and/or 180 min during oral epithelial cells infection as compared to plastic
			20 min		60 min		180 min
	Name		[oral cells] vs [plastic]		[oral cells] vs [plastic]		[oral cells] vs [plastic]		Description
Primary CGD	Common	orf19	fold change	regulation	fold change	regulation	fold change	regulation
CAL0003176	ADH1	orf19.3997	1.42027	up	1.90149	up	2.25755	up	Alcohol dehydrogenase; at surface of yeast-form cells but not hyphae; soluble in hyphae; immunogenic in human or mouse; complements S. cerevisiae adh1 adh2 adh3 mutation; regulated by growth phase, carbon source; fluconazole-induced
CAL0003363	ADH5	orf19.2608	1.31428	up	2.8162	up	2.00525	up	Putative alcohol dehydrogenase; soluble protein in hyphae; expression is regulated upon white-opaque switching; fluconazole-induced; antigenic during murine systemic infection; regulated by Nrg1p, Tup1p; macrophage-downregulated protein
CAL0002252	ALD5	orf19.5806	1.07095	down	2.25448	down	1.4885	down	Protein described as an aldehyde dehydrogenase; decreased expression in fluconazole-resistant isolate, or in hyphae; biofilm induced;fluconazole-downregulated; protein abundance is affected by URA3 expression in the CAI-4 strain background
CAL0001440	ALS1	orf19.5741	2.18104	up	2.15054	up	1.22098	up	Adhesin; ALS family of cell-surface glycoproteins; adhesion, virulence roles; immunoprotective; in band at hyphal base; amyloid domain; biofilm-induced; Rfg1p, Ssk1p, growth-regulated; strain background affects expression
CAL0000753	ALS10	orf19.2355	1.43924	up	1.69779	up	3.36819	up	ALS family protein; ALS family includes cell-surface glycoproteins, some with adhesin function; putative GPI-anchor; filament induced; regulated by Nrg1p, Rfg1p, Tup1p; merged with orf19.1816 in Assembly 20
CAL0001605	ALS3	orf19.1816	1.54012	up	2.02651	up	2.55353	up	Adhesin; ALS family; role in epithelial adhesion, endothelial invasiveness; allelic variation in adhesiveness; immunoprotective in mice; predicted GPI-anchor cell wall protein; macrophage, hyphal induced, pH, Nrg1p, Rfg1p, Tup1p regulated
CAL0002789	ALS4	orf19.4555	1.05336	down	1.39633	down	2.1059	down	ALS family protein; role in adhesion and wild-type germ tube induction; growth and temperature regulated; expressed during infection of human buccal epithelial cells; down-regulated upon vaginal contact; putative GPI-anchored
CAL0002338	AMO2	orf19.3152	1.06362	down	2.27864	down	1.6916	down	Protein similar to A. niger predicted peroxisomal copper amino oxidase; mutation confers hypersensitivity to toxic ergosterol analog; induced upon biofilm formation
CAL0005142	AQY1	orf19.2849	1.0903	up	3.68245	up	1.68704	down	Aquaporin water channel; mutant has increased resistance to osmotic shock; required for wild-type tolerance of freezing; not required for virulence in a mouse model of systemic infection; flucytosine repressed
CAL0003027	ARC18	orf19.121	2.01023	down	1.40327	up	1.26838	down	Predicted ORF in Assemblies 19, 20 and 21; mutation confers hypersensitivity to cytochalasin D
CAL0000556	ARG3	orf19.5610	2.7286	up	1.77342	down	1.28146	down	Alkaline downregulated; Gcn4p-regulated
CAL0002883	ARO9	orf19.1237	2.45588	down	1.00218	up	1.44222	up	Aromatic transaminase of the Ehrlich fusel oil pathway of aromatic alcohol biosynthesis; Rim101p-dependent pH-regulation (alkaline induced)
CAF0006948	ATX1	orf19.2369.1	1.75554	down	2.18287	up	1.08762	up	ORF Predicted by Annotation Working Group; flucytosine induced; decreased expression observed in an ssr1 homozygous null mutant
CAL0002565	BIO2	orf19.2593	1.30555	up	1.45264	up	2.10614	up	Protein described as biotin synthase; transcriptionally upregulated in high iron; transcription is downregulated in response to treatment with ciclopirox olamine; upregulated in clinical isolates from HIV+ patients with oral candidiasis
CAL0002359	BMS1	orf19.2504	1.97768	up	2.41169	down	1.3095	up	Predicted ORF in Assemblies 19, 20 and 21; mutation confers resistance to 5-fluorocytosine (5-FC); flucytosine induced; decreased expression in response to prostaglandins
CAL0004048	BRF1	orf19.6649	1.08386	up	2.13405	down	1.05197	down	Component of the general transcription factor for RNA polymerase III (TFIIIB)
CAL0002637	BUD23	orf19.1966	1.0734	down	2.07767	down	1.09648	up	Predicted ORF in Assemblies 19, 20 and 21; decreased expression in response to prostaglandins
CAL0000193	BZZ1	orf19.1699	1.02509	down	1.23106	down	3.16378	down	Protein similar to S. cerevisiae Bzz1p, which is an SH3 domain protein involved in the regulation of actin polymerization
CAL0004797	CAM1	orf19.7382	1.31527	up	1.67905	up	2.19679	up	Putative translation elongation factor eEF1 gamma
CAL0005915	CDC21	orf19.3549	2.62103	down	1.26228	up	1.4943	up	Predicted ORF in Assemblies 19, 20 and 21; flucytosine induced
CAL0002709	CDC45	orf19.1988	1.01908	down	2.07107	down	1.16326	down	Protein described as a DNA replication initiation factor; transcriptionally regulated by interaction with macrophage
CAL0001762	CDR4	orf19.5079	1.0393	down	3.30178	up	1.24053	up	Putative transporter of ATP-binding cassette (ABC) superfamily; fluconazole, Sfu1p, Hog1p, core stress response induced; caspofungin repressed; fluconazole resistance is not affected by mutation or correlated with expression
CAL0002986	CFL1	orf19.1263	1.18239	down	1.55839	down	2.273	down	Protein similar to ferric reductase Fre10p; possible functional homolog of S. cerevisiae Fre1p (reports differ); transcription is negatively regulated by Sfu1p, copper, amphotericin B, caspofungin; induced by ciclopirox olamine
CAL0001699	CFL11	orf19.701	2.45648	down	1.91634	up	1.86068	up	Predicted ORF in Assemblies 19, 20 and 21; similar to ferric reductase Fre10p; flucytosine repressed; possibly adherence-induced
CAL0002987	CFL2	orf19.1264	1.682	up	6.41212	down	4.90144	down	Iron utilization protein; similar to an S. cerevisiae oxidoreductase, Ynr060Wp; regulated by Sfu1p, Nrg1p, Tup1p, Rim101p; alkaline, low iron, fluphenazine, ciclopirox olamine, flucytosine, induced; caspofungin, amphotericin B repressed
CAL0001218	CHR1	orf19.3756	1.71839	down	2.50817	down	1.19333	up	Predicted DEAD-box ATP-dependent RNA helicase, functional homolog of S. cerevisiae Rok1p
CAL0003264	CMK1	orf19.5911	2.03981	up	1.19468	up	1.025	up	Expression is regulated upon white-opaque switching; biochemically purified Ca2+/CaM-dependent kinase is soluble, cytosolic, monomeric, and serine-autophosphorylated
CAL0001333	COQ4	orf19.3008	3.79282	up	1.02872	up	1.17464	up	Protein described as having role in coenzyme Q biosynthesis; transcriptionally induced by interaction with macrophage
CAL0005839	CRK1	orf19.3523	2.54201	down	1.73981	down	1.08868	down	Protein kinase of the Cdc2 kinase subfamily involved in hyphal development and virulence; promotes hyphal development independently of Cph1 and Efg1; functionally complements pheromone hypersensitivity of S. cerevisiae sgv1 mutant
CAL0004587	CRP1	orf19.4784	1.15109	down	5.69487	up	1.48692	down	Copper transporter of the plasma membrane; P1-type ATPase (CPx type); mediates Cu resistance; similar to proteins of Menkes and Wilson disease; copper-induced; Tbf1p-activated; suppresses Cu sensitivity of S. cerevisiae cup1 null mutant
CAL0002846	CSA1	orf19.7114	1.32329	down	3.00061	down	1.98173	down	Surface antigen on elongating hyphae and buds; no obvious hyphal defects in mutant; strain variation in number of repeat domains; upregulated in filaments; alkaline upregulated by Rim101p; ciclopirox induced; Efg1p- and Cph1p-regulated
CAL0002434	CSP37	orf19.2531	1.22182	up	2.43752	down	1.65902	down	Plasma membrane, hyphal cell wall protein; role in progression of murine systemic infection; predicted P-loop, divalent cation binding, N-glycosylation sites; expressed in yeast and hyphae; hyphal downregulated; lacks S. cerevisiae homolog
CAL0001008	CTA26	orf19.7680	2.13013	up	1.39494	up	1.44924	up	Putative transcriptional activator; downregulated by Efg1p; transcription is upregulated in an RHE model of oral candidiasis; member of a family of telomere-proximal genes
CAL0001565	CYB2	orf19.5000	1.10473	down	2.07525	down	1.32087	down	Protein described as precursor protein of cytochrome b2; transcriptionally regulated by iron; expression greater in high iron; alkaline downregulated; shows colony morphology-related gene regulation by Ssn6p
CAL0000927	CYC1	orf19.1770	2.07226	up	1.05342	up	1.64162	up	Cytochrome c; complements defects of an S. cerevisiae cyc1 cyc7 double mutant; transcriptionally regulated by iron; expression greater in high iron; alkaline downregulated; repressed by nitric oxide
CAL0003828	DAG7	orf19.4688	1.15629	down	1.24989	down	2.52781	up	Predicted ORF in Assemblies 19, 20 and 21; mutation confers hypersensitivity to toxic ergosterol analog; a-specific transcription; alpha-factor induced
CAL0003204	DBP2	orf19.171	1.44073	up	2.00651	down	1.04964	down	Predicted ORF in Assemblies 19, 20 and 21; flucytosine induced; downregulated in core stress response
CAL0005460	DBP3	orf19.4870	2.76277	up	1.56745	down	1.31799	up	Predicted ORF in Assemblies 19, 20 and 21; decreased expression in response to prostaglandins
CAL0004058	DBP8	orf19.6652	3.68731	up	2.58343	down	1.07131	down	Protein likely to be essential for growth, based on insertional mutagenesis; similar to S. cerevisiae Dbp8p, which is an ATP-dependent helicase involved in rRNA processing; oxidative stress-repressed via Cap1p; flucytosine repressed
CAL0000864	DRS1	orf19.7635	1.78754	up	2.22131	down	1.50075	up	Predicted ORF in Assemblies 19, 20 and 21; mutation confers hypersensitivity to 5-fluorouracil (5-FU), tubercidin (7-deazaadenosine); transcription is positively regulated by Tbf1p; downregulated during core stress response
CAL0001974	DUR1,2	orf19.780	1.39089	up	1.49578	down	3.39168	down	Transcription is regulated by Nrg1p
CAL0004068	DUR3	orf19.6656	2.40448	up	1.69118	up	1.91549	up	Putative protein of unknown function, transcription is upregulated in clinical isolates from HIV+ patients with oral candidiasis; alkaline downregulated; amphotericin B induced; shows colony morphology-related gene regulation by Ssn6p
CAL0004091	DUT1	orf19.3322	2.14457	up	1.01079	down	1.63821	up	dUTP pyrophosphatase; converts dUTP to dUMP and pyrophosphate; cell-cycle regulated if expressed in S. cerevisiae; upstream MluI and SCB transcription regulatory elements; induced by 17-beta-estradiol, ethynyl estradiol, macrophage
CAL0003490	EAF3	orf19.2660	1.5868	down	2.17718	up	1.08229	up	Subunit of the NuA4 histone acetyltransferase complex
CAL0004191	ECE1	orf19.3374	2.1761	up	1.93853	up	3.2612	up	Protein comprising eight 34-residue repeats; hyphal-specific expression increases with extent of elongation of the cell; regulated by Rfg1p, Nrg1p, Tup1p, Cph1p, Efg1p, Hog1p, farnesol, phagocytosis; may contribute to biofilm formation
CAL0002213	ECI1	orf19.6445	1.01364	up	1.067	up	2.04422	down	Protein similar to S. cerevisiae Eci1p, which is involved in fatty acid oxidation; transposon mutation affects filamentous growth; expression is regulated upon white-opaque switching
CAL0004123	ECM14	orf19.299	2.39581	up	1.18967	down	1.00894	down	Predicted ORF in Assemblies 19, 20 and 21
CAF0007123	ECM15	orf19.7436.1	2.33398	up	1.50006	up	1.21642	up	ORF Predicted by Annotation Working Group; caspofungin repressed
CAL0000259	ECM331	orf19.4255	1.5423	down	1.18273	up	2.19396	up	GPI-anchored protein; mainly at plasma membrane, also at cell wall; caspofungin induced; Plc1p-regulated; repressed by Rim101p, Hog1p; colony morphology-related gene regulation by Ssn6p; induced in cyr1 homozygous null mutant yeast-form cel
CAL0002046	EGD1	orf19.1154	3.14215	up	1.25881	up	1.0739	up	Predicted ORF in Assemblies 19, 20 and 21; soluble protein in hyphae; biofilm induced; macrophage/pseudohyphal-induced
CAL0001461	ENG1	orf19.3066	1.29533	down	2.82384	down	1.16075	down	Endo-1,3-beta-glucanase required for cell separation after division, orthologous to S. cerevisiae Dse4p; caspofungin repressed; fungal-specific (no human or murine homolog); repressed in response to alpha pheromone in SpiderM medium
CAL0006067	ENP1	orf19.5507	1.21088	down	2.03048	down	1.35834	up	Protein similar to S. cerevisiae Enp1p; transposon mutation affects filamentous growth; decreased expression in response to prostaglandins
CAL0004137	ENP2	orf19.6686	3.54103	up	2.39931	down	1.01944	down	Predicted ORF in Assemblies 19, 20 and 21; essential; S. cerevisiae ortholog is essential; heterozygous mutation confers resistance to 5-fluorocytosine (5-FC), 5-fluorouracil (5-FU), and tubercidin (7-deazaadenosine)
CAL0001157	ERB1	orf19.1047	1.17398	up	2.29668	down	1.08844	up	Predicted ORF in Assemblies 19, 20 and 21; mutation confers hypersensitivity to 5-fluorocytosine (5-FC), 5-fluorouracil (5-FU), and tubercidin (7-deazaadenosine); hyphal repressed; macrophage repressed
CAL0002030	ERG20	orf19.4491	1.00305	up	2.25475	down	1.14336	up	Putative farnesyl pyrophosphate synthetase involved in isoprenoid and sterol biosynthesis, based on similarity to S. cerevisiae Erg20p; likely to be essential for growth, based on an insertional mutagenesis strategy
CAL0005951	ERG26	orf19.2909	2.05457	down	1.05675	down	1.22719	up	C-3 sterol dehydrogenase, catalyzes the second of three steps required to remove two C-4 methyl groups from an intermediate in ergosterol biosynthesis; amphotericin B, caspofungin repressed
CAL0004057	FAA21	orf19.272	1.21712	down	2.58766	up	2.00816	down	Predicted acyl CoA synthetase; upregulated upon phagocytosis; transcription is regulated by Nrg1p and Mig1p
CAL0006519	FCA1	orf19.4195.1	1.42166	down	2.02844	down	1.0134	down	Cytosine deaminase; enzyme of pyrimidine salvage; functional homolog of S. cerevisiae Fcy1p; mutation is associated with resistance to flucytosine (5-FC) in a clinical isolate; hyphal downregulated; gene has intron
CAL0004602	FCY24	orf19.7331	2.17647	up	2.8195	up	2.33906	up	Putative transporter; more similar to S. cerevisiae Tpn1p, which is a vitamin B6 transporter, than to purine-cytosine permeases; transcription is regulated by Nrg1p
CAL0002782	FMO2	orf19.857	2.01229	up	1.7064	up	2.08753	up	Predicted ORF in Assemblies 19, 20 and 21; expression regulated during planktonic growth
CAL0004921	FMP27	orf19.3422	2.0864	up	1.27174	down	1.11778	down	Predicted ORF in Assemblies 19, 20 and 21; fungal-specific (no human or murine homolog)
CAL0004487	FRE10	orf19.1415	2.13906	down	3.73537	down	1.64956	down	Major cell-surface ferric reductase under low-iron conditions; 7 transmembrane regions and a secretion signal predicted; repressed by Tup1p, Rim101p, Ssn6p, Hog1p, caspofungin; ciclopirox olamine induced; not required for filamentous growth
CAL0003776	FTR1	orf19.7219	1.73953	up	3.56799	down	1.99905	down	High-affinity iron permease (ferric citrate, ferrioxamines E or B, transferrin); required for mouse virulence, low-iron growth; iron, amphotericin B, caspofungin, ciclopirox, Hog1p regulated; complements S. cerevisiae ftr1 iron transport
CAL0005577	FUN31	orf19.7451	1.03508	down	2.22108	down	1.20953	down	Putative PAS kinase involved in cell wall damage response; similar to S. cerevisiae Psk1p, which is a putative serine/threonine protein kinase; transcriptionally activated by Mnl1p under weak acid stress
CAL0000446	GAL1	orf19.3670	2.07682	down	1.10347	up	1.39053	down	Galactokinase; transcription regulated by galactose; transcription regulated by Mig1p and Tup1p; not required for systemic mouse virulence; farnesol-downregulated in biofilm; fluconazole-induced
CAL0000448	GAL10	orf19.3672	1.15055	down	1.52522	up	2.11391	down	UDP-glucose 4-epimerase, required for galactose utilization; mutant shows cell wall defects and increased filamentation; fluconazole-induced
CAL0000889	GAP1	orf19.4304	1.00983	down	1.02668	up	4.22053	down	General amino acid permease; antigenic in human, mouse; 10-12 transmembrane regions; regulated by nitrogen source; alkaline, GlcNAc, phagocytosis upregulated; not required for virulence in mouse systemic infection; fungal-specific
CAL0003050	HAS1	orf19.3962	4.02613	up	2.5284	down	1.20369	up	Functional homolog of S. cerevisiae Has1p, which is a nucleolar protein of the DEAD-box ATP-dependent RNA helicase family that is involved in biogenesis of the ribosome, particularly the small (40S) subunit; caspofungin-downregulated
CAL0000302	HBR3	orf19.6955	2.17027	up	3.89903	down	1.02717	up	Essential, uncharacterized protein; regulated by hemoglobin; S. cerevisiae ortholog is essential
CAL0004182	HCA4	orf19.2712	2.18335	up	4.39128	down	1.11797	up	Putative role in regulation of biogenesis of the cell wall; upregulated in biofilm
CAL0000439	HGT2	orf19.3668	1.15817	down	2.0985	up	1.63953	up	Putative glucose transporter of the major facilitator superfamily; the C. albicans glucose transporter family comprises 20 members; 12 probable membrane-spanning segments; expressed in rich medium with 2% glucose
CAL0004351	HGT6	orf19.2020	2.90927	down	1.15236	up	1.62398	up	Putative glucose transporter of major facilitator superfamily; 20 members of C. albicans glucose transporter family; 12 probable membrane-spanning segments; core stress response, fluconazole-induced; expressed in rich medium with 2% glucose
CAF0007031	HHO1	orf19.5137.1	1.59	up	1.25277	up	2.54351	up	Protein described at histone H1; farnesol regulated
CAL0002448	HIP1	orf19.3195	1.34232	down	1.40971	down	2.4303	up	Alkaline upregulated; flucytosine induced; regulated by Plc1p, Gcn2p and Gcn4p; fungal-specific (no human or murine homolog)
CAL0002546	HNM3	orf19.2587	2.38758	down	1.26193	up	2.10052	up	Predicted ORF in Assemblies 19, 20 and 21; flucytosine repressed
CAL0000692	HOF1	orf19.5664	3.07063	up	1.70689	down	1.45544	down	Protein not essential for viability; similar to S. cerevisiae Hof1p, which is a protein localized to the bud neck and required for cytokinesis
CAL0000006	HSP70	orf19.4980	1.71133	up	1.19092	up	2.05783	up	Putative chaperone of Hsp70 family; role in sensitivity to beta-defensin peptides; heat-shock, amphotericin B, Cd, ketoconazole-induced; farnesol-downregulated in biofilm; surface localized in yeast-form and hyphal cells; antigenic in host
CAL0002939	HSX11	orf19.4592	1.54269	up	3.63467	down	1.41924	down	UDP-glucose:ceramide glucosyltransferase (glucosylceramide synthase [GCS], EC 2.4.1.80); enzyme of sphingolipid metabolism
CAL0003753	HWP1	orf19.1321	1.47699	up	2.42669	up	3.92421	up	Hyphal cell wall protein; covalently crosslinked to epithelial cells by host transglutaminase; opaque- and a-specific, alpha-factor induced; at MTLa side of conjugation tube; assessment of virulence role complicated by URA3 effects
CAL0001488	IHD1	orf19.5760	1.34207	up	1.57535	up	2.26258	up	Putative GPI-anchored protein of unknown function; alkaline upregulated; greater transcription in hyphal form than yeast form; regulated by Nrg1p, Rfg1p, Tup1p; regulated by Tsa1p, Tsa1Bp in minimal media at 37; not essential for viability
CAL0000215	INO1	orf19.7585	1.5183	up	2.84336	up	1.09077	up	Inositol-1-phosphate synthase; enzyme of inositol biosynthesis; antigenic in human; repressed by farnesol (in biofilm) or caspofungin; regulated during planktonic growth; upstream inositol/choline regulatory element; glycosylation predicted
CAL0003156	IQG1	orf19.6536	1.05406	down	2.3073	down	1.14122	down	Component of actomyosin ring at bud neck; cell-cycle regulated serine phosphorylation at CDK sites regulates association with formins Bni1p and Bnr1p, Iqg1p degradation, and ring disassembly; mutation causes severe cytokinetic defects
CAL0000781	IRO1	orf19.1715	1.05631	down	2.54903	up	1.22739	up	Putative transcription factor; role in iron utilization, pathogenesis; both IRO1 and adjacent URA3 are mutated in strain CAI4; suppresses S. cerevisiae aft1 mutant low-iron growth defect; hyphal-induced; reports differ about iron regulation
CAL0004454	JIP5	orf19.4746	1.21664	down	2.56292	down	1.37602	up	Protein not essential for viability; downregulated during core stress response
CAL0001053	KRR1	orf19.661	2.16218	up	1.91952	down	1.12846	up	Decreased transcription is observed upon benomyl treatment or in an azole-resistant strain that overexpresses MDR1; induced upon biofilm formation
CAL0003911	LEU42	orf19.1375	1.00166	down	1.27249	down	2.58582	down	Putative alpha-isopropylmalate synthase; fungal-specific (no human or murine homolog); upregulated in the presence of human whole blood or polymorphonuclear (PMN) cells; regulated by Gcn2p and Gcn4p
CAL0001726	LSC2	orf19.1860	1.59192	up	1.93808	up	3.03822	up	Protein described as beta subunit of succinate-CoA ligase; transcription regulated by Mig1p and Tup1p; transcriptionally regulated by iron; expression greater in high iron; filament induced
CAL0002117	MAC1	orf19.7068	1.73613	up	3.02918	down	1.39316	down	Transcriptional regulator of CTR1, which encodes a copper transporter; activates CTR1 transcription under low-copper conditions; ectopic expression causes copper-sensitive stimulation of filamentation in S. cerevisiae
CAL0006057	MAK16	orf19.5500	2.4873	down	1.80421	down	1.31497	up	Predicted ORF in Assemblies 19, 20 and 21; decreased expression in response to prostaglandins
CAL0003265	MAK21	orf19.5912	1.42883	up	2.3682	down	1.14067	up	Predicted ORF in Assemblies 19, 20 and 21; mutation confers hypersensitivity to tubercidin (7-deazaadenosine)
CAL0002271	MET1	orf19.5811	3.16309	up	1.92688	up	2.69404	up	Putative uroporphyrin-3 C-methyltransferase; enzyme of methionine biosynthesis; upregulated in the presence of human whole blood or polymorphonuclear (PMN) cells; Hog1p-induced; fungal-specific (no human or murine homolog)
CAL0005225	MET13	orf19.2887	1.72136	down	2.64674	down	1.50079	down	Predicted ORF in Assemblies 19, 20 and 21; ketoconazole-induced; amphotericin B repressed
CAL0002057	MET28	orf19.7046	2.09354	down	1.11973	down	1.06984	down	Protein induced during the mating process
CAL0001619	MET3	orf19.5025	1.27654	up	1.20294	up	2.274	up	Putative ATP sulfurlyase of sulfate assimilation; repressed by Met or Cys, Sfu1p, or in fluconazole-resistant isolate; strongly induced on biofilm formation, even in presence of Met and Cys; Hog1p-, caspofungin-, possibly adherence-induced
CAL0000325	MNN1	orf19.4279	1.16002	up	2.37679	up	4.09975	up	Putative alpha-1,3-mannosyltransferase, a component of mannosyltransferase complex; transcription is negatively regulated by Rim101p; transcription is elevated in chk1 and nik1 homozygous null mutants, but not in the sln1 null mutant
CAL0005465	MNN3	orf19.4874	2.22771	down	1.12128	down	1.02225	down	Predicted Golgi alpha-1,2-mannosyltransferase; mutation confers hypersensitivity to toxic ergosterol analog, and to amphotericin B
CAL0002520	MPP10	orf19.1915	2.17733	up	1.93681	down	1.00655	down	Predicted ORF in Assemblies 19, 20 and 21; downregulated in core stress response; decreased expression in response to prostaglandins
CAL0005986	MRPL8	orf19.6129	2.30233	up	1.09313	down	1.05037	down	Predicted ribosomal protein of the mitochondrial 60S subunit
CAL0003887	MTW1	orf19.1367	2.25002	down	2.72947	up	1.07513	up	Kinetochore component; amount of Nuf2p and Mtw1p protein detected at each centromere is consistent with a single kinetochore microtubule attachment site
CAL0004813	MUM2	orf19.4044	1.13652	up	2.80732	up	1.04783	up	Protein similar to S. cerevisiae Mum2p; transcription is induced in response to alpha pheromone in SpiderM medium; transcription is regulated by Tup1p
CAL0001358	NAM2	orf19.5705	3.17902	down	1.27279	up	1.39555	down	Putative mitochondrial leucyl-tRNA synthetase
CAL0005283	NAT2	orf19.2116	2.52176	up	1.93806	up	1.66872	up	Predicted ORF in Assemblies 19, 20 and 21; mutation confers hypersensitivity to toxic ergosterol analog
CAL0000123	NHP2	orf19.526	2.1675	up	1.72925	down	1.16666	up	Predicted ORF in Assemblies 19, 20 and 21; macrophage/pseudohyphal-induced
CAL0005065	NIP7	orf19.3478	3.88285	down	2.51195	down	1.08506	up	Protein described as a nucleolar protein with role in ribosomal assembly; hyphal induced
CAL0002373	NOC2	orf19.5850	1.03196	up	3.00285	down	1.19426	up	Protein similar to S. cerevisiae Noc2p; transposon mutation affects filamentous growth; mutation confers hypersensitivity to 5-fluorouracil (5-FU), tubercidin (7-deazaadenosine); downregulated during core stress response
CAL0002495	NOC4	orf19.1902	1.88701	up	2.49889	down	1.10963	down	Predicted ORF in Assemblies 19, 20 and 21; mutation confers resistance to 5-fluorocytosine (5-FC), 5-fluorouracil (5-FU), and tubercidin (7-deazaadenosine)
CAL0004804	NOG1	orf19.7384	2.21054	up	2.27021	down	1.17205	up	Predicted ORF in Assemblies 19, 20 and 21; mutation confers hypersensitivity to 5-fluorocytosine (5-FC), 5-fluorouracil (5-FU), and tubercidin (7-deazaadenosine); decreased expression in response to prostaglandins
CAL0002295	NOP1	orf19.3138	1.58745	up	2.12706	down	1.11189	up	Nucleolar protein; flucytosine induced
CAL0002736	NOP4	orf19.5198	1.81204	up	2.16983	down	1.16261	up	Predicted ORF in Assemblies 19, 20 and 21; mutation confers hypersensitivity to 5-fluorocytosine (5-FC), 5-fluorouracil (5-FU), and tubercidin (7-deazaadenosine); downregulated in core stress response
CAL0005489	NSA2	orf19.7424	2.54499	up	1.88767	down	1.15488	up	Predicted ORF in Assemblies 19, 20 and 21; decreased expression in response to prostaglandins
CAL0001822	NTG1	orf19.5098	2.02854	up	1.01147	up	1.03267	down	Protein with strong similarity to both S. cerevisiae Ntg1p and Ntg2p DNA repair glycosylases; transcriptionally regulated by iron; expression greater in high iron
CAL0002582	NUF2	orf19.1941	2.2339	down	1.35605	down	1.21713	up	Kinetochore component; amount of Nuf2p and Mtw1p protein detected at each centromere is consistent with a single kinetochore microtubule attachment site
CAL0001509	OPT8	orf19.5770	2.16413	down	1.23762	up	1.58551	up	Possible oligopeptide transporter; similar to Opt1p and to S. cerevisiae Ygl114wp, but not other OPTs; induced by nitric oxide, amphotericin B; expression of OPT6, -7, or -8 does not suppress defect of mutant lacking Opt1p, Opt2p, and Opt3p
CAL0002543	OPT9	orf19.2584	1.96683	up	3.66494	up	5.509	up	Probable pseudogene similar to fragments of OPT1 oligopeptide transporter gene; decreased expression in hyphae compared to yeast-form cells; transcriptionally induced upon phagocytosis by macrophage
CAL0003979	OXR1	orf19.243	2.80256	up	1.1681	down	1.00453	up	Predicted ORF in Assemblies 19, 20 and 21
CAL0004676	PCL5	orf19.4012	1.0644	up	2.1549	down	1.33633	down	Protein similar to S. cerevisiae Pcl5p and other cyclins for Pho85p kinase; Gcn4p-induced; suppresses toxicity of C. albicans Gcn4p overproduction in S. cerevisiae via increased Pho85p-dependent phosphorylation and degradation of Gcn4p
CAL0001086	PDR16	orf19.1027	1.73383	down	1.31061	down	2.21081	down	Phosphatidylinositol transfer protein; increased transcription correlates with CDR1 and CDR2 overexpression and azole resistance; induced by fluphenazine, 17-beta-estradiol, ethynyl estradiol, nitric oxide; farnesol-downregulated in biofilm
CAL0000689	PEP7	orf19.5662	2.02137	down	1.11167	up	1.17678	down	Vesicle transport protein; acts in endosomal transport; roles in metal ion resistance, virulence, adhesion, hyphal growth, chlamydospore formation; similar to S. cerevisiae Pep7p
CAL0001759	PFY1	orf19.5076	2.27844	up	1.45092	up	1.38526	up	Profilin, functional homolog of S. cerevisiae Pfy1p; hyphal-induced; macrophage/pseudohyphal-induced; regulated by Nrg1p, Tup1p; gene lacks intron (unlike S. cerevisiae PFY1); complements growth of S. cerevisiae srv2 mutant; nonessential
CAL0000715	PGA10	orf19.5674	1.13355	down	1.18431	up	2.8452	up	Plasma membrane protein involved in heme-iron utilization; allows utilization of hemin and hemoglobin as iron sources in host tissues; predicted GPI anchor; hypoxia, ketoconazole, ciclopirox, or hyphal-induced; upregulated by Rim101p at pH8
CAL0005110	PGA34	orf19.2833	2.64969	down	1.67043	up	4.6663	up	Putative GPI-anchored protein of unknown function; transcription is repressed in response to alpha pheromone in SpiderM medium
CAL0002899	PGA37	orf19.3923	2.12681	down	1.67234	down	1.89946	up	Putative GPI-anchored protein of unknown function
CAL0004255	PGA62	orf19.2765	2.01101	up	1.59712	up	2.25178	up	Putative GPI-anchored protein; fluconazole-induced; transcriptionally regulated by iron; expression greater in high iron; induced during cell wall regeneration; Cyr1p or Ras1p downregulated; transcription is positively regulated by Tbf1p
CAL0004458	PHO13	orf19.1405	2.1864	down	1.68023	up	1.02989	up	Transcription is regulated upon yeast-hyphal switch
CAL0001031	PHO84	orf19.655	1.26372	up	2.44184	down	1.17904	down	Protein similar to high-affinity phosphate transporters; expression is regulated upon white-opaque switching or biofilm formation; Hog1p, ciclopirox olamine or alkaline induced; caspofungin or stress repressed; upregulated in RHE model
CAL0001557	PHO87	orf19.2454	1.94164	up	3.42213	up	3.46961	up	Protein similar to phosphate permeases; transcription is negatively regulated by Rim101p at pH 8; expression is regulated upon white-opaque switching; caspofungin repressed; biofilm-regulated expression
CAL0002002	PHR1	orf19.3829	1.37695	up	1.82405	up	2.1558	up	Glycosidase of cell surface; may act on cell-wall beta-1,3-glucan prior to beta-1,6-glucan linkage; E169 and E270 at active site; role in systemic but not vaginal virulence (neutral, not low pH); high pH or filamentation induced
CAL0005209	PHR2	orf19.6081	2.52477	up	2.17971	up	3.86837	up	Glycosidase; role in cell wall structure; may act on beta-1,3-glucan prior to beta-1,6-glucan linkage; role in vaginal but not systemic virulence (low pH, not neutral); low pH, high iron, fluconazole induced; Rim101p-downregulated at pH 8
CAL0003915	PIR1	orf19.220	1.60995	up	1.02137	up	2.13216	up	Structural protein of cell wall; 1,3-beta-glucan-linked; O-glycosylated by Pmt1p; N-mannosylated; tandem repeats; heterozygous mutant has cell wall defects; hyphal repressed; Hog1p, fluconazole, hypoxia induced; iron, Efg1p, Plc1p regulated
CAL0002487	PLB5	orf19.5102	1.03972	up	2.18316	up	1.28565	up	Putative phospholipase B, fungal-specific (no human or murine homolog); null mutation eliminates cell-associated phospholipase A2 activity and attenuates virulence; putative GPI anchor
CAL0002231	PRA1	orf19.3111	1.7143	up	1.23925	up	3.39355	up	Mediates leukocyte adhesion, induces migration; binds integrin alphaMbeta2; immunogenic in mouse; at cell surface; produced at ambient pH; Rim101p induced; 17-beta-estradiol, ethynyl estradiol downregulated
CAL0005223	PRI2	orf19.2885	2.01795	down	1.64678	down	1.28114	down	Gene adjacent to CDC68; divergently transcribed with CDC68
CAL0004966	PRO2	orf19.6779	2.23432	up	1.09965	down	1.3493	down	Predicted ORF in Assemblies 19, 20 and 21; regulated by Gcn2p and Gcn4p
CAL0000998	PUF3	orf19.1795	1.15129	up	2.01407	down	1.63692	down	Protein not essential for viability; similar to S. cerevisiae Puf3p, which is an mRNA-binding protein involved in RNA catabolism
CAL0003392	PWP2	orf19.3276	1.61745	up	2.27353	down	1.3181	up	Predicted ORF in Assemblies 19, 20 and 21; downregulated during core stress response; decreased expression in response to prostaglandins
CAL0001214	RAD51	orf19.3752	2.19599	down	1.00764	up	1.37239	down	Predicted ORF in Assemblies 19, 20 and 21; flucytosine induced
CAL0003763	RBT1	orf19.1327	1.10168	down	2.71332	up	1.33492	down	Putative cell wall protein with similarity to Hwp1p, required for virulence; predicted to be cell-wall attached and glycosylated; Tup1p repressed; serum, hyphal and alkaline induced; farnesol, alpha factor induced; Rfg1p-, Rim101p-regulated
CAL0000427	RBT4	orf19.6202	1.03496	down	1.70374	up	3.19923	up	Similar to plant pathogenesis-related proteins; required for virulence in mouse systemic, rabbit corneal infections; not required for filamentation; secretion signal; TUP1/RFG1/SSN6/HOG1 repressed; serum, hyphal, pheromone, alkaline-induced
CAL0000609	REI1	orf19.59	1.18664	up	2.10175	down	1.24435	up	Predicted ORF in Assemblies 19, 20 and 21; decreased expression in response to prostaglandins
CAL0004801	RIT1	orf19.6727	2.47551	down	1.15621	down	1.33091	up	Putative initiator tRNA methionine ribosyltransferase; fungal-specific (no human or murine homolog)
CAL0003473	RMS1	orf19.2654	1.61594	up	2.06582	down	1.21128	up	Protein induced during the mating process
CAL0003625	RMT2	orf19.920	1.73523	up	2.74056	down	1.15137	up	Minor protein arginine methyltransferases (PRMT) involved in methylation of arginine residues
CAL0005077	ROT1	orf19.6029	1.53342	down	1.01229	down	2.17278	down	Similar to S. cerevisiae Rot1p, which is involved in cell wall 1,6-beta-glucan biosynthesis; has predicted transmembrane region
CAL0002109	RPA135	orf19.7062	1.79548	up	2.39799	down	1.12351	up	Predicted ORF in Assemblies 19, 20 and 21; decreased expression in response to prostaglandins
CAL0003496	RPF1	orf19.2667	4.39923	up	2.48143	down	1.26996	up	Predicted ORF in Assemblies 19, 20 and 21; essential for growth
CAL0005924	RPF2	orf19.3553	2.21747	up	1.84751	down	1.27608	up	Predicted ORF in Assemblies 19, 20 and 21; mutation confers hypersensitivity to 5-fluorocytosine (5-FC), 5-fluorouracil (5-FU), and tubercidin (7-deazaadenosine)
CAF0006935	RPL38	orf19.2111.2	2.88047	up	1.03869	down	1.20241	up	Predicted ribosomal protein; genes encoding cytoplasmic ribosomal subunits, translation factors, and tRNA synthetases are downregulated upon phagocytosis by murine macrophage
CAL0006679	RPL39	orf19.827.1	2.23737	up	1.10832	down	1.2295	up	Ribosomal protein L39; transcription is induced upon germ tube formation; shows colony morphology-related gene regulation by Ssn6p
CAL0000666	RPL82	orf19.2311	1.45481	up	1.44142	up	2.00905	up	Predicted ribosomal protein; genes encoding cytoplasmic ribosomal subunits, translation factors, and tRNA synthetases are downregulated upon phagocytosis by murine macrophage
CAL0001212	RPN4	orf19.1069	1.01588	up	1.0346	down	2.44163	down	DNA binding protein with Cys2-His2 zinc-finger; putative regulator of proteasome genes; DNA recognition sequence (GAAGGCAAAA) enriched in regions upstream of proteasome genes; induced in core stress response
CAL0000919	RPO21	orf19.7655	2.17946	up	2.36706	up	2.61136	up	Protein similar to S. cerevisiae Rpo21p, RNA polymerase II; transposon mutation affects filamentous growth
CAL0006683	RPP2A	orf19.6403.1	2.10424	up	1.66414	up	2.83449	up	Conserved acidic ribosomal protein, likely involved in regulation of translation elongation; interacts with Rpp1Bp; one of four similar ribosomal proteins (Rpp1Ap, Rpp1Bp, Rpp2Ap, Rpp2Bp); CUG start codon; upstream uORFs; Tbf1p-activated
CAL0003308	RPP2B	orf19.5928	1.89275	up	1.85928	up	2.98373	up	Conserved acidic ribosomal protein, likely to be involved in regulation of translation elongation; interacts with Rpp1Ap; one of four similar C. albicans ribosomal proteins (Rpp1Ap, Rpp1Bp, Rpp2Ap, Rpp2Bp); macrophage/pseudohyphal-induced
CAF0006939	RPS10	orf19.2179.2	2.40427	up	1.02587	down	1.01332	up	Predicted ribosomal protein; downregulated in the presence of human whole blood or polymorphonuclear (PMN) cells
CAF0007074	RPS14B	orf19.6265.1	3.0049	up	1.60457	up	2.27926	up	Putative ribosomal protein; genes encoding cytoplasmic ribosomal subunits, translation factors, and tRNA synthetases are downregulated upon phagocytosis by murine macrophage; transcription is positively regulated by Tbf1p
CAL0000267	RRP15	orf19.563	1.51662	up	2.68762	down	1.30504	up	Predicted ORF in Assemblies 19, 20 and 21; decreased expression in response to prostaglandins
CAL0000367	RRP8	orf19.3630	1.34147	down	2.49339	down	1.10734	up	Predicted ORF in Assemblies 19, 20 and 21; induced upon biofilm formation
CAL0000356	RSP5	orf19.3628	1.06483	up	2.25175	down	1.04414	down	Predicted ORF in Assemblies 19, 20 and 21; induced during infection of murine kidney, compared to growth in vitro; has murine homolog
CAL0004189	SAS10	orf19.2717	1.99749	down	1.97409	down	2.56913	down	Predicted ORF in Assemblies 19, 20 and 21; mutation confers resistance to 5-fluorocytosine (5-FC); repressed upon high-level peroxide stress
CAL0003685	SEC14	orf19.941	2.19907	up	2.05973	up	2.62169	up	Essential protein; functional homolog of S. cerevisiae Sec14p, which is a Golgi phosphatidylinositol/phosphatidylcholine transfer protein that regulates choline-phosphate cytidyltransferase and thereby affects secretion; biofilm-regulated
CAL0003335	SEN1	orf19.5938	1.40152	up	2.24361	up	1.94649	up	Predicted ORF in Assemblies 19, 20 and 21; decreased expression in response to prostaglandins
CAL0002583	SGE1	orf19.1942	1.35452	up	2.10912	up	1.084	up	Protein described as a multidrug resistance factor; transcriptionally regulated by iron; expression greater in low iron
CAL0002739	SIR2	orf19.1992	2.00278	up	1.22373	up	1.47476	up	Required for wild-type lifespan, asymmetric inheritance of oxidatively damaged proteins, rDNA silencing; regulates phenotypic switching in strain 3153A, not WO-1; partially functionally complements S. cerevisiae sir2 mutant mating defect
CAL0005420	SIT1	orf19.2179	1.28069	up	1.20904	down	2.4176	down	Transporter of ferrichrome siderophores, but not ferrioxamine B; required for wild-type invasion of human epithelial cells in vitro, but not for wild-type systemic virulence in mouse; transcription regulated by iron, Sfu1p, Rfg1p, Tup1p
CAL0001116	SKO1	orf19.1032	1.3489	down	1.08567	down	2.22978	down	Putative transcription factor involved in cell wall damage response, similar to S. cerevisiae Sko1p; mutation causes caspofungin sensitivity; induced by osmotic stress via Hog1p; transcriptionally activated by Mnl1p under weak acid stress
CAL0000340	SMC2	orf19.3623	1.35567	up	2.12041	down	1.23717	up	Protein similar to S. cerevisiae Smc2p, which is a component of the condensin complex involved in mitotic chromosome condensation; induced under hydroxyurea treatment
CAL0003788	SNG4	orf19.1332	1.73304	up	1.1753	down	4.36245	up	Predicted ORF in Assemblies 19, 20 and 21; transcriptionally activated by Mnl1p under weak acid stress; shows Mob2p-dependent hyphal regulation
CAL0006719	SOD3	orf19.7111.1	1.87286	up	2.54253	down	1.14201	down	Cytosolic manganese-containing superoxide dismutase, involved in protection against oxidative stress; transcription downregulated by treatment with ciclopirox olamine, induced during stationary phase when SOD1 expression is repressed
CAL0004456	SOD5	orf19.2060	1.93585	up	1.70043	up	3.44736	up	Copper- and zinc-containing superoxide dismutase; protective role against oxidative stress; induced by neutrophil contact, hyphal growth, caspofungin, osmotic or oxidative stress; member of a gene family including SOD1, SOD4, SOD5, and SOD6
CAL0006003	SPO11	orf19.3589	2.25829	up	2.00043	up	1.2316	up	DNA endonuclease required for genetic recombination between homologous chromosomes during the parasexual cycle; produced in mitotically dividing cells; similar to S. cerevisiae Spo11p, which functions in recombination during meiosis
CAL0001446	SSU72	orf19.2402	1.12874	down	1.46613	down	2.15784	down	Predicted ORF in Assemblies 19, 20 and 21
CAL0006094	STD1	orf19.6173	2.8979	up	3.2037	up	5.92593	up	Protein described as transcription factor involved in control of glucose-regulated gene expression; repressed by Rgt1p
CAF0006934	STF2	orf19.2107.1	1.58257	up	2.7064	up	1.03001	down	Protein involved in ATP biosynthesis; decreased expression in hyphae compared to yeast-form cells; downregulated by Efg1p; transcription is upregulated in clinical isolates from HIV+ patients with oral candidiasis
CAL0003274	STP3	orf19.5917	1.20131	down	1.46795	down	2.06544	down	Transcription factor; regulates SAP2, OPT1 expression and thereby protein catabolism for nitrogen source; activated via amino-acid-induced proteolytic processing; macrophage/pseudohyphal-repressed
CAL0004221	SUL2	orf19.2738	1.4738	down	2.25247	down	1.17949	down	Protein described as a sulfate transporter; transcription is negatively regulated by Sfu1p; induced upon biofilm formation; amphotericin B induced
CAL0002894	SYS1	orf19.7128	1.18684	down	2.02353	up	1.52779	up	Predicted ORF in Assemblies 19, 20 and 21; transcription is regulated by Mig1p
CAF0007114	TAR1	orf19.6834.10	3.48694	down	4.01168	down	2.01738	down	Ortholog of S. cerevisiae Tar1p, encoded within the 25S rRNA gene on the opposite strand; transcription is positively regulated by Tbf1p
CAL0000277	TFB3	orf19.567	2.07821	down	1.17415	down	1.07496	down	Putative transcription factor with C3HC4 zinc finger DNA-binding motif; transcription is positively regulated by Tbf1p
CAL0002907	THI20	orf19.889	1.72629	down	2.21592	down	1.56304	up	Putative phosphomethylpyrimidine kinase; also described as a putative transcription factor with TENA DNA-binding motif; fungal-specific (no human or murine homolog)
CAL0004069	THI6	orf19.277	1.49299	up	3.44592	up	2.42127	up	Putative thiamin-phosphate pyrophosphorylase, hydroxyethylthiazole kinase; fungal-specific (no human or murine homolog)
CAL0000488	TOM22	orf19.3696	1.21843	up	1.18301	down	3.30539	down	Predicted ORF in Assemblies 19, 20 and 21; shows colony morphology-related gene regulation by Ssn6p
CAF0007081	TOM71	orf19.6531.1	2.46032	down	1.01277	up	1.45672	up	ORF Predicted by Annotation Working Group; flucytosine induced
CAL0004099	TRM2	orf19.3327	2.22433	down	1.54052	down	1.27232	up	Predicted ORF in Assemblies 19, 20 and 21; decreased expression in response to prostaglandins
CAF0007371	TRNI	CaalfMt26	2.22842	up	2.70823	up	4.31383	up	Mitochondrial isoleucine tRNA
CAF0007374	TRNP	CaalfMt27	2.06272	up	2.79829	up	3.76273	up	Mitochondrial proline tRNA
CAL0004378	TRP5	orf19.4718	1.03639	up	1.00475	down	2.42327	down	Predicted tryptophan synthase; Gcn4p-regulated; upregulated in biofilm; identified in detergent-resistant membrane fraction (possible lipid raft component); predicted N-terminal acetylation; S. cerevisiae ortholog is Gcn4p regulated
CAL0002339	TRS33	orf19.6496	2.08712	up	1.35202	up	1.43178	up	Predicted ORF in Assemblies 19, 20 and 21; constitutive expression independent of MTL or white-opaque status
CAL0004944	UPC2	orf19.391	2.04857	up	1.25841	up	1.81392	up	Transcriptional regulator of ergosterol biosynthetic genes and sterol uptake; binds ERG2 promoter; has Zn(2)-Cys(6) binuclear cluster; induced upon ergosterol depletion, by azoles, anaerobicity; macrophage/pseudohyphal-repressed
CAL0003152	URE2	orf19.155	2.02114	down	1.49043	down	1.15063	down	Functional homolog of S. cerevisiae Ure2p, which is a regulator of nitrogen utilization, and which also has a prion form called [URE3]
CAL0001486	VID21	orf19.3077	1.64186	up	2.26435	up	1.59017	up	Subunit of the NuA4 histone acetyltransferase complex; soluble protein in hyphae
CAL0003892	VPS28	orf19.212	2.57873	down	1.11204	up	1.00831	down	Protein involved in proteolytic activation of Rim101p, which regulates pH response; role in echinocandin, azole sensitivity; similar to S. cerevisiae Vps28p, which is a subunit of the ESCRT I protein sorting complex
CAF0006989	WH11	orf19.3548.1	1.55441	up	1.3115	down	2.54774	down	Cytoplasmic protein expressed specifically in white phase yeast-form cells; expression in opaque cells increases virulence and frequency of opaque-to-white switching; null mutant shows wild-type switching; similar to S. cerevisiae Hsp12p
CAL0003465	WOR2	orf19.5992	1.0987	down	2.38532	down	1.51308	down	Transcriptional regulator of white-opaque switching; required for maintenance of opaque state
CAL0003100	XKS1	orf19.1290	1.01699	down	2.92014	down	2.79292	down	Predicted ORF in Assemblies 19, 20 and 21; increased expression in response to prostaglandins
CAL0001071	YHB1	orf19.3707	1.27129	down	2.45842	up	1.10096	down	Nitric oxide dioxygenase; acts in nitric oxide scavenging/detoxification; role in virulence in mouse; not essential for viability; similar to S. cerevisiae Yhb1p; transcription activated by NO, macrophage interaction; hyphal downregulated
CAL0001708	YVH1	orf19.4401	2.26234	down	1.00897	up	1.3346	up	Putative dual specificity phosphatase (phosphoserine/threonine and phosphotyrosine phosphatase); similar to S. cerevisiae Yvh1p; required for wild-type growth rate and for wild-type virulence in mouse model of systemic infection
CAL0000321	YWP1	orf19.3618	2.0653	up	1.94696	up	2.46543	up	Protein with suggested role in dispersal in host; mutation causes increased adhesion and biofilm formation; putative GPI-anchor; cell wall and secreted; has stable propeptide; regulated by growth phase, phosphate, Ssk1p, Ssn6p, Efg1p, Efh1p
CAL0002233	ZRT1	orf19.3112	1.68813	up	1.11135	up	2.57275	up	Protein described as zinc transporter; hyphal- and macrophage-induced; alkaline upregulated by Rim101p; induced upon adherence to polystyrene
CAL0005643	ZRT2	orf19.1585	1.55474	up	1.76163	up	2.13718	up	Protein described as predicted zinc transporter; ciclopirox olamine, fluconazole, or alkaline downregulated; transcriptionally induced by interaction with macrophage; amphotericin B induced
CAL0003033		orf19.124	3.66709	down	1.03537	up	1.11122	up	Predicted ORF in Assemblies 19, 20 and 21
CAL0000188		orf19.1691	1.63807	up	1.5776	up	2.70359	up	Predicted ORF in Assemblies 19, 20 and 21; fluconazole-induced; filament induced; Hog1p-induced; regulated by Nrg1p, Tup1p; increased expression in response to prostaglandins
CAL0000152		orf19.1686	2.29707	down	1.35719	up	1.483	down	Predicted ORF in Assemblies 19, 20 and 21
CAL0000519		orf19.21	2.64325	down	1.0593	up	1.53336	down	Predicted ORF in Assemblies 19, 20 and 21
CAL0002463		orf19.2544	2.04793	up	1.02144	down	1.12221	down	Predicted ORF in Assemblies 19, 20 and 21
CAL0005473		orf19.2191	3.57756	down	1.37803	up	1.30957	up	Predicted ORF in Assemblies 19, 20 and 21
CAL0005310		orf19.2129	1.23478	up	1.27738	down	2.91442	down	Predicted ORF in Assemblies 19, 20 and 21
CAL0003443		orf19.2639	2.41956	down	1.04481	down	1.23322	down	Predicted ORF in Assemblies 19, 20 and 21
CAL0003374		orf19.2610	2.31227	down	1.59532	up	1.00512	down	Predicted ORF in Assemblies 19, 20 and 21
CAL0003361		orf19.2607	2.01362	up	1.46914	up	1.01696	up	Predicted ORF in Assemblies 19, 20 and 21
CAL0004951		orf19.3430	2.91114	down	1.36463	up	1.57443	down	Predicted ORF in Assemblies 19, 20 and 21; possibly spurious ORF (Annotation Working Grodown regulatedprediction)
CAL0005031		orf19.3461	1.10086	up	2.44055	up	1.24783	up	Predicted ORF in Assemblies 19, 20 and 21; oxidative stress-induced via Cap1p; transcription is induced in response to alpha pheromone in SpiderM medium
CAL0000359		orf19.4287	1.4689	down	1.28182	down	2.33901	down	Predicted ORF in Assemblies 19, 20 and 21
CAL0005622		orf19.428	1.08803	down	1.1708	down	3.32561	down	Predicted ORF in Assemblies 19, 20 and 21; induced during planktonic growth
CAL0002943		orf19.3937	2.14393	down	1.09689	up	1.15486	down	Predicted ORF in Assemblies 19, 20 and 21
CAL0002852		orf19.3910	2.30909	down	1.00651	up	1.16504	down	Predicted ORF in Assemblies 19, 20 and 21
CAL0005294		orf19.4807	2.39109	down	1.2484	down	1.67844	down	Predicted ORF in Assemblies 19, 20 and 21
CAL0005807		orf19.478	2.27062	down	1.51702	up	1.21868	up	Predicted ORF in Assemblies 19, 20 and 21
CAL0004554		orf19.4776	2.1051	down	2.17239	down	1.02753	up	Putative transcription factor with zinc cluster DNA-binding motif; has similarity to S. cerevisiae Lys14p, which is a transcription factor involved in the regulation of lysine biosynthesis genes
CAL0000717		orf19.5675	1.15474	up	1.0486	down	3.66851	down	Predicted ORF in Assemblies 19, 20 and 21
CAL0000711		orf19.5671	1.11069	down	1.05407	down	2.39068	down	Predicted ORF in Assemblies 19, 20 and 21
CAL0003032		orf19.6503	2.9433	down	1.25451	down	1.07408	up	Predicted ORF in Assemblies 19, 20 and 21
CAL0003319		orf19.6589	1.42297	up	2.07354	down	1.45995	down	Predicted ORF in Assemblies 19, 20 and 21
CAL0000400		orf19.6986	2.18036	down	1.87858	down	1.16775	down	Predicted ORF in Assemblies 19, 20 and 21
CAL0004130		orf19.6682	3.64357	up	1.05638	up	1.23042	up	Predicted ORF from Assembly 19; merged with orf19.1124.2 in Assembly 20
CAL0001224		orf19.1072	2.46064	up	4.22255	up	3.40297	up	Predicted ORF from Assembly 19; removed from Assembly 20
CAL0005377		orf19.1500	1.3937	down	1.01945	up	3.6935	down	Predicted ORF in Assemblies 19, 20 and 21
CAL0000836		orf19.2393	1.43014	down	1.14671	down	2.46118	down	Putative transcription factor with zinc finger DNA-binding motif
CAL0000817		orf19.2389	2.0205	down	1.27692	up	1.00743	up	Predicted ORF in Assemblies 19, 20 and 21
CAL0000755		orf19.2358	2.47747	up	3.59313	up	3.87098	up	Predicted ORF from Assembly 19; removed from Assembly 20
CAL0004701		orf19.323	1.52692	down	1.30641	down	2.87394	down	Predicted ORF in Assemblies 19, 20 and 21
CAL0004697		orf19.321	1.25428	down	1.2678	up	3.34596	down	Predicted ORF in Assemblies 19, 20 and 21
CAL0000438		orf19.3667	2.04672	down	1.91448	up	1.04836	down	Predicted ORF in Assemblies 19, 20 and 21
CAL0004708		orf19.326	2.2621	down	1.12465	down	1.16051	up	Predicted ORF in Assemblies 19, 20 and 21
CAL0004426		orf19.5391	1.39716	down	2.98118	down	1.04765	down	Predicted ORF in Assemblies 19, 20 and 21
CAL0000599		orf19.6288	1.47914	up	1.42524	up	2.09659	up	Predicted ORF in Assemblies 19, 20 and 21
CAL0001288		orf19.6323	1.08028	down	2.70209	up	1.28495	down	Predicted ORF in Assemblies 19, 20 and 21
CAL0001266		orf19.6319	1.08159	up	1.0659	up	2.28802	down	Predicted ORF in Assemblies 19, 20 and 21
CAF0007419		orf19.7539.1	1.42458	up	2.01525	up	1.03122	up	Predicted ORF in Assemblies 19, 20 and 21
CAL0000022		orf19.1649	2.12072	up	1.22427	down	2.46202	down	Predicted ORF in Assemblies 19, 20 and 21
CAL0003710		orf19.1308	1.23351	up	1.02533	up	3.89656	down	Predicted ORF in Assemblies 19, 20 and 21
CAL0005275		orf19.2111	1.20996	up	1.03503	down	3.09798	down	Predicted ORF in Assemblies 19, 20 and 21
CAL0002560		orf19.2590	2.15994	down	1.27064	up	1.51983	up	Putative protein of unknown function, transcription is upregulated in clinical isolates from HIV+ patients with oral candidiasis; predicted ORF in Assemblies 19, 20 and 21
CAL0002158		orf19.3879	2.33869	down	1.59506	up	1.08658	down	Predicted ORF in Assemblies 19, 20 and 21; possibly spurious ORF (Annotation Working Grodown regulatedprediction); overlaps orf19.3879.1, which is a region annotated as blocked reading frame
CAL0002068		orf19.3848	2.38881	down	1.12737	down	1.24946	down	Predicted ORF in Assemblies 19, 20 and 21
CAL0000555		orf19.39	2.15045	up	2.91832	up	4.22411	up	Predicted ORF from Assembly 19; removed from Assembly 20
CAL0004367		orf19.4711	1.3271	down	1.04284	up	2.76351	down	Predicted ORF in Assemblies 19, 20 and 21
CAL0002697		orf19.5184	1.04344	up	1.02009	down	3.60934	down	Predicted ORF in Assemblies 19, 20 and 21
CAL0005935		orf19.6101	3.31804	up	5.25679	up	5.82953	up	Predicted ORF from Assembly 19; removed from Assembly 20
CAL0004639		orf19.7345	1.10425	down	1.05808	down	2.16502	down	Predicted ORF in Assemblies 19, 20 and 21
CAL0005488		orf19.7422	2.02594	up	1.13	down	1.23646	down	Predicted ORF in Assemblies 19, 20 and 21
CAL0001188		orf19.1054	1.25403	down	1.0118	down	2.51083	down	Predicted ORF in Assemblies 19, 20 and 21; possibly spurious ORF (Annotation Working Grodown regulatedprediction)
CAL0004658		orf19.1468	1.03399	down	1.03514	down	4.61715	down	Predicted ORF in Assemblies 19, 20 and 21
CAF0006920		orf19.1082.1	1.34131	up	1.13781	up	2.33592	up	ORF Predicted by Annotation Working Group
CAL0002635		orf19.1963	1.06347	up	1.08086	down	4.31487	down	Predicted ORF in Assemblies 19, 20 and 21
CAL0004251		orf19.2760	1.04219	down	1.15242	down	2.00438	down	Predicted ORF in Assemblies 19, 20 and 21
CAL0003247		orf19.3221	1.0507	down	2.1259	down	1.10752	down	Predicted ORF in Assemblies 19, 20 and 21
CAL0006299		orf19.4940	2.20994	up	1.603	down	1.01158	down	Putative histidine permease; fungal-specific (no human or murine homolog)
CAL0004943		orf19.6770	2.47867	up	1.7456	up	1.88638	up	Predicted ORF in Assemblies 19, 20 and 21
CAL0002887		orf19.7123	2.01771	up	2.07958	up	1.55033	up	Predicted ORF in Assemblies 19, 20 and 21; possibly spurious ORF (Annotation Working Grodown regulatedprediction)
CAL0004075		orf19.279	1.30102	up	2.43805	up	2.22035	up	Predicted ORF in Assemblies 19, 20 and 21
CAL0006222		orf19.2228	2.32464	down	1.30385	up	1.91778	down	Predicted ORF in Assemblies 19, 20 and 21
CAL0001680		orf19.1849	1.77344	down	1.76471	down	2.02711	down	Predicted ORF in Assemblies 19, 20 and 21
CAL0001626		orf19.1823	2.48169	down	1.47684	up	1.07586	up	Predicted ORF in Assemblies 19, 20 and 21; transcription is downregulated in response to treatment with ciclopirox olamine
CAL0006273		orf19.2249	3.09743	down	1.03318	up	1.46179	down	Predicted ORF in Assemblies 19, 20 and 21; decreased expression observed in an ssr1 homozygous null mutant
CAL0004227		orf19.2740	2.4571	down	1.26207	up	1.31632	down	Predicted ORF in Assemblies 19, 20 and 21
CAF0006963		orf19.2711.1	2.34839	down	1.08997	up	1.02512	down	ORF Predicted by Annotation Working Group
CAL0002336		orf19.3151	2.58673	down	1.87297	up	1.35326	down	Predicted ORF in Assemblies 19, 20 and 21
CAL0005922		orf19.3552	2.32304	down	1.0084	up	1.47375	down	Predicted ORF in Assemblies 19, 20 and 21
CAL0003171		orf19.3991	1.55067	down	1.23247	down	2.63305	down	Predicted ORF in Assemblies 19, 20 and 21
CAL0003140		orf19.3986	1.86555	down	2.16787	down	1.49459	down	Putative transcription factor with zinc cluster DNA-binding motif; has similarity to S. cerevisiae Ppr1p, which is a transcription factor involved in the regulation of uracil biosynthesis genes
CAL0003053		orf19.3965	2.14815	down	1.38882	up	1.00559	down	Predicted ORF in Assemblies 19, 20 and 21; possibly spurious ORF (Annotation Working Grodown regulatedprediction)
CAL0002033		orf19.4492	1.22344	up	3.9539	down	1.0557	down	Predicted ORF in Assemblies 19, 20 and 21
CAL0001965		orf19.4479	1.56712	down	2.06032	down	1.1667	up	Predicted ORF in Assemblies 19, 20 and 21; downregulated during core stress response
CAL0005429		orf19.4860	2.51436	down	1.00396	down	1.82186	down	Predicted ORF from Assembly 19; merged with orf19.4858 in Assembly 20
CAL0003679		orf19.5295	1.42692	up	1.44392	up	2.15267	up	Predicted ORF in Assemblies 19, 20 and 21; transcription is induced in response to alpha pheromone in SpiderM medium
CAL0000326		orf19.580	2.80774	down	1.0136	up	1.36843	down	Protein not essential for viability
CAL0002085		orf19.7058	3.00623	down	1.01941	up	1.28951	down	Predicted ORF in Assemblies 19, 20 and 21
CAL0005740		orf19.7494	2.08257	down	1.21771	down	1.07687	up	Predicted ORF in Assemblies 19, 20 and 21
CAL0000577		orf19.44	1.72073	down	2.53512	up	1.82897	down	Predicted ORF from Assembly 19; removed from Assembly 20
CAL0002745		orf19.1998	2.40841	down	1.19399	up	1.11259	up	Predicted ORF in Assemblies 19, 20 and 21
CAL0005973		orf19.2917	1.36193	up	2.25193	down	1.17612	up	Predicted ORF in Assemblies 19, 20 and 21
CAL0005789		orf19.470	1.7656	down	1.14429	up	2.22327	down	Predicted ORF in Assemblies 19, 20 and 21
CAL0006090		orf19.5514	1.4437	down	1.47394	down	2.06103	down	Predicted ORF in Assemblies 19, 20 and 21
CAL0000117		orf19.6902	1.43536	down	2.41231	down	1.13932	up	Predicted ORF in Assemblies 19, 20 and 21
CAL0005943		orf19.3560	3.27582	down	1.15248	down	1.09782	down	Predicted ORF from Assembly 19; merged with orf19.3559 in Assembly 20
CAL0003606		orf19.917	1.71069	up	2.03743	up	2.12686	up	Predicted ORF from Assembly 19; repressed by nitric oxide; removed from Assembly 20
CAL0000961		orf19.1781	2.12085	up	1.73255	up	1.90927	up	Predicted ORF from Assembly 19; removed from Assembly 20
CAL0000520		orf19.22	1.0488	down	1.20329	up	3.65871	down	Transcription is positively regulated by Sfu1p; possibly spurious ORF (Annotation Working Grodown regulatedprediction)
CAL0001586		orf19.1809	2.31202	down	1.07337	down	2.73492	down	Predicted 3-hydroxyacyl-CoA epimerase; upregulated upon phagocytosis; transcription is regulated by Mig1p; expression is regulated upon white-opaque switching; merged with orf19.1288 in Assembly 20
CAL0002370		orf19.3167	2.06877	up	1.01765	up	1.00394	up	Predicted ORF in Assemblies 19, 20 and 21
CAL0002310		orf19.3141	2.00337	up	1.12824	up	1.00866	down	Predicted ORF in Assemblies 19, 20 and 21
CAL0000574		orf19.40	1.74983	up	2.45683	up	3.43134	up	Predicted ORF from Assembly 19; possibly spurious ORF (Annotation Working Grodown regulatedprediction); removed from Assembly 20
CAL0000913		orf19.617	2.19714	up	2.99137	up	3.68826	up	Predicted ORF from Assembly 19; removed from Assembly 20
CAL0001538		orf19.5784	1.26054	up	1.91469	down	2.80295	down	Predicted ORF in Assemblies 19, 20 and 21
CAL0001185		orf19.1052	2.31418	up	1.62516	down	1.82283	up	Predicted histone H2B
CAL0004205		orf19.3384	2.71721	up	1.79061	up	1.80083	up	Putative cell wall protein with C-terminal similarity to Hwp1p; alkaline upregulated; alpha factor induced; Rim101p-regulated; merged with orf19.1327 in Assembly 20
CAL0003179		orf19.160	2.16719	up	3.05683	up	3.88545	up	Predicted ORF from Assembly 19; removed from Assembly 20
CAL0002364		orf19.2506	6.52625	down	1.21521	down	1.1895	down	Predicted ORF in Assemblies 19, 20 and 21; opaque-specific transcription; Hog1p-downregulated
CAL0001562		orf19.2457	2.29289	down	1.79408	up	2.13726	up	Predicted ORF in Assemblies 19, 20 and 21
CAF0007019		orf19.4610.1	1.04107	down	2.1286	down	1.05876	down	ORF Predicted by Annotation Working Group; merged with orf19.4555 in Assembly 20
CAL0000153		orf19.1687	1.1363	up	3.83799	down	1.17411	up	Predicted ORF in Assemblies 19, 20 and 21
CAL0005015		orf19.3459	1.42699	up	2.46081	up	1.16211	up	Predicted ORF in Assemblies 19, 20 and 21
CAL0004890		orf19.3411	2.11872	down	1.60819	up	1.94113	down	Predicted ORF in Assemblies 19, 20 and 21
CAL0002182		orf19.3886	1.31184	down	1.22893	up	2.2742	down	Predicted ORF in Assemblies 19, 20 and 21; possibly spurious ORF (Annotation Working Grodown regulatedprediction)
CAL0004582		orf19.4780	2.1075	up	1.19513	up	1.05801	up	Predicted ORF in Assemblies 19, 20 and 21
CAL0004512		orf19.4760	1.05529	up	2.24179	down	1.10791	down	Predicted ORF in Assemblies 19, 20 and 21
CAL0000590		orf19.5626	2.02131	down	1.34724	up	1.04369	down	Predicted ORF in Assemblies 19, 20 and 21; Plc1p-regulated; transcriptionally activated by Mnl1p under weak acid stress
CAL0003074		orf19.6513	1.32751	up	1.68331	up	2.07854	up	Predicted ORF from Assembly 19; removed from Assembly 20
CAL0001929		orf19.7011	1.91	up	3.1298	down	1.10703	up	Predicted ORF in Assemblies 19, 20 and 21
CAL0000231		orf19.6931	2.13761	up	2.12828	up	3.17341	up	Predicted ORF in Assemblies 19, 20 and 21
CAL0004738		orf19.1486	1.18304	up	2.28588	up	1.31728	down	Predicted ORF in Assemblies 19, 20 and 21; possibly spurious ORF (Annotation Working Grodown regulatedprediction)
CAL0001225		orf19.1073	2.23465	up	2.48963	up	3.76496	up	Predicted ORF from Assembly 19; removed from Assembly 20
CAF0007017		orf19.4600.1	1.68453	up	2.36456	up	1.63252	up	ORF Predicted by Annotation Working Group
CAL0006276		orf19.4932	2.21135	up	1.08975	down	1.06587	up	Predicted ORF in Assemblies 19, 20 and 21
CAL0001236		orf19.6306	1.33016	down	1.17336	down	2.0253	down	Predicted ORF in Assemblies 19, 20 and 21
CAL0003167		orf19.7197	2.14045	up	2.25616	down	1.57136	up	Predicted ORF in Assemblies 19, 20 and 21
CAL0000660		orf19.79	1.46473	up	1.80128	up	2.16459	up	Predicted ORF from Assembly 19; removed from Assembly 20
CAL0003194		orf19.168	1.99161	down	1.68882	down	2.10194	down	Predicted ORF in Assemblies 19, 20 and 21
CAL0000038		orf19.1654	1.11695	up	2.38696	up	1.12279	up	Predicted ORF in Assemblies 19, 20 and 21; increased expression in response to prostaglandins
CAL0005281		orf19.2115	2.24365	up	1.2788	down	1.01066	up	Putative molybdopterin-converting factor; fungal-specific (no human or murine homolog)
CAL0000948		orf19.4321	1.58901	up	1.70633	up	2.36187	up	Predicted ORF in Assemblies 19, 20 and 21
CAL0005318		orf19.5474	2.28598	up	1.74587	up	1.68237	up	Predicted ORF in Assemblies 19, 20 and 21; possibly spurious ORF (Annotation Working Grodown regulatedprediction); transcriptionally activated by Mnl1p under weak acid stress
CAL0003271		orf19.5916	1.87703	up	2.80244	up	3.56235	up	Predicted ORF from Assembly 19; merged with orf19.5915 in Assembly 20
CAL0005056		orf19.2815	2.25222	up	1.15062	up	1.29544	up	Predicted ORF from Assembly 19; merged with orf19.163 in Assembly 20
CAL0000045		orf19.500	2.15678	up	2.12	down	1.45444	up	Predicted ORF in Assemblies 19, 20 and 21
CAL0003002		orf19.7154	1.74992	up	2.0773	down	1.19346	up	Predicted ORF in Assemblies 19, 20 and 21; downregulated during core stress response
CAL0003912		orf19.1376	3.22176	up	1.0478	up	1.34602	up	Predicted ORF in Assemblies 19, 20 and 21
CAL0004525		orf19.1426	1.79236	up	2.00297	up	1.32193	up	Predicted ORF in Assemblies 19, 20 and 21
CAL0004670		orf19.318	2.71002	up	1.07518	down	1.17234	up	Predicted ORF in Assemblies 19, 20 and 21
CAL0005913		orf19.3547	1.01123	down	2.40048	down	1.02223	up	Predicted ORF in Assemblies 19, 20 and 21
CAL0000284		orf19.3606	2.47308	up	1.67691	up	1.10569	up	Predicted ORF in Assemblies 19, 20 and 21; transcriptionally activated by Mnl1p under weak acid stress
CAL0000272		orf19.3601	7.16994	up	1.93673	up	1.49535	up	Predicted ORF in Assemblies 19, 20 and 21
CAL0001191		orf19.4399	2.40634	up	1.33757	down	1.10915	up	Predicted ORF in Assemblies 19, 20 and 21
CAL0003597		orf19.5267	1.03436	up	3.56808	down	1.20669	up	Putative cell wall protein; downregulated in core caspofungin response; transcription is repressed in response to alpha pheromone in SpiderM medium; transcription repressed in ace2 null mutant
CAL0004295		orf19.5334	2.13696	up	1.5529	up	1.41055	up	Predicted ORF in Assemblies 19, 20 and 21; transcription regulated upon yeast-hyphal switch
CAL0004023		orf19.6639	2.1922	up	1.05195	up	1.06232	up	Predicted ORF in Assemblies 19, 20 and 21
CAL0004046		orf19.6648	1.01589	down	2.0982	down	1.06299	up	Predicted ORF in Assemblies 19, 20 and 21
CAL0002809		orf19.7107	2.95092	up	1.50319	up	1.23947	up	Predicted ORF in Assemblies 19, 20 and 21
CAL0002086		orf19.7059	1.29407	up	1.26219	up	2.78064	up	Predicted ORF in Assemblies 19, 20 and 21
CAL0006393		orf19.7519	2.07794	up	1.17409	up	1.10478	up	Predicted ORF in Assemblies 19, 20 and 21
CAL0003806		orf19.981	2.54518	up	1.15825	down	2.19144	up	Predicted ORF from Assembly 19; merged with orf19.4911 in Assembly 20
CAL0004846		orf19.7398	2.62974	up	1.70243	down	1.06472	up	Predicted ORF in Assemblies 19, 20 and 21; decreased expression in response to prostaglandins
CAL0000785		orf19.2374	2.47339	up	1.94881	down	1.27018	up	Predicted ORF from Assembly 19; removed from Assembly 20
CAL0002793		orf19.1214	2.08063	up	1.1387	down	1.17186	down	Predicted ORF in Assemblies 19, 20 and 21
CAL0002741		orf19.1994	2.27461	down	1.14905	down	1.1008	down	Predicted ORF in Assemblies 19, 20 and 21
CAL0000019		orf19.1646	1.18474	up	2.509	down	1.06244	up	Predicted ORF in Assemblies 19, 20 and 21
CAL0004433		orf19.2051	1.08894	up	2.33218	up	1.38389	up	Predicted ORF in Assemblies 19, 20 and 21
CAL0003466		orf19.5993			2.98239	up	3.08475	up	Predicted ORF from Assembly 19; removed from Assembly 20
CAL0005734		orf19.6835	3.36619	up	3.70346	up	4.88075	up	Predicted ORF from Assembly 19; transcription is negatively regulated by Sfu1p; removed from Assembly 20
CAL0004509		orf19.7306	1.00235	up	1.14213	down	3.57983	down	Protein of aldo-keto reductase family; increased transcription is associated with MDR1 overexpression, benomyl or long-term fluconazole treatment;overexpression does not affect drug or oxidative stress sensitivity
CAL0000994		orf19.1791	1.22031	down	2.14997	down	1.21579	down	Predicted ORF in Assemblies 19, 20 and 21
CAL0002263		orf19.3124	2.45508	up	1.44954	down	1.3758	up	Predicted ORF in Assemblies 19, 20 and 21
CAL0005774		orf19.3505	2.11391	down	1.03238	up	1.07396	down	Predicted ORF in Assemblies 19, 20 and 21
CAL0005526		orf19.4896	2.10263	up	1.30014	down	1.21424	up	Predicted ORF in Assemblies 19, 20 and 21
CAL0004071		orf19.6658	1.4429	up	1.20409	up	3.14042	down	Predicted ORF from Assembly 19; removed from Assembly 20; subsequently reinstated in Assembly 21 based on comparative genome analysis
CAL0006352		orf19.7502	1.04412	down	2.36853	down	1.22663	down	Predicted ORF in Assemblies 19, 20 and 21; greater mRNA abundance observed in a cyr1 homozygous null mutant than in wild type; possibly spurious ORF (Annotation Working Grodown regulatedprediction)
CAF0006892		orf19.242.2	1.5637	up	2.51791	up	1.31469	up	ORF Predicted by Annotation Working Group
CAF0006969		orf19.2959.1	1.14997	down	2.07023	down	1.93425	up	ORF Predicted by Annotation Working Group
CAL0002186		orf19.6431	2.24723	down	1.09275	down	1.39351	up	Predicted ORF in Assemblies 19, 20 and 21
CAL0005905		orf19.6886	1.10604	up	2.10991	down	1.20675	up	Predicted ORF in Assemblies 19, 20 and 21
CAL0002990		orf19.1267	1.08944	up	2.25138	down	1.22939	up	Predicted ORF in Assemblies 19, 20 and 21
CAL0000068		orf19.1662	2.31064	up	1.47364	down	1.01068	down	Predicted ORF in Assemblies 19, 20 and 21
CAL0005427		orf19.7406	2.39547	up	1.00435	down	1.05741	up	Predicted ORF in Assemblies 19, 20 and 21
CAL0005391		orf19.1508	2.05929	up	1.53208	up	2.31581	up	Predicted ORF in Assemblies 19, 20 and 21
CAL0001098		orf19.3713	2.61887	up	2.49292	up	3.78492	up	Predicted ORF in Assemblies 19, 20 and 21; possibly spurious ORF (Annotation Working Grodown regulatedprediction); transcriptionally activated by Mnl1p under weak acid stress
CAL0003064		orf19.1287	1.20421	up	3.36498	down	1.30758	down	Predicted ORF in Assemblies 19, 20 and 21; possibly spurious ORF (Annotation Working Grodown regulatedprediction)
CAL0005350		orf19.2149	1.20395	up	1.16189	up	2.05465	down	Predicted ORF in Assemblies 19, 20 and 21
CAL0001456		orf19.3063	2.03626	up	1.0939	up	1.24204	up	Predicted ORF in Assemblies 19, 20 and 21
CAL0003128		orf19.6528	4.08496	up	1.19767	up	1.20814	down	Predicted ORF in Assemblies 19, 20 and 21
CAL0004748		orf19.7370	2.11662	up	1.11567	down	1.64575	down	Predicted ORF in Assemblies 19, 20 and 21
CAL0001110		orf19.1030	1.70304	up	2.3878	down	1.43188	up	Predicted ORF in Assemblies 19, 20 and 21
CAL0000677		orf19.2319	1.3114	up	2.06794	down	1.1948	down	Predicted ORF in Assemblies 19, 20 and 21; downregulated in core stress response
CAL0000672		orf19.2314	2.05292	up	2.41836	down	1.02767	up	Predicted ORF in Assemblies 19, 20 and 21; mutation confers hypersensitivity to 5-fluorocytosine (5-FC), 5-fluorouracil (5-FU), and tubercidin (7-deazaadenosine)
CAL0005238		orf19.5438	1.98935	up	2.15318	up	1.18173	down	Predicted ORF in Assemblies 19, 20 and 21
CAL0004761		orf19.6718	2.23305	up	1.07854	down	1.27742	up	Predicted ORF in Assemblies 19, 20 and 21
CAL0001749		orf19.719	2.32508	down	1.11507	up	1.05585	up	Predicted ORF in Assemblies 19, 20 and 21
CAL0003110		orf19.140	2.08911	up	2.44633	up	4.06241	up	Predicted ORF from Assembly 19; possibly spurious ORF (Annotation Working Grodown regulatedprediction); removed from Assembly 20
CAL0001653		orf19.1833	1.66132	up	2.40844	down	1.08072	down	Predicted ORF in Assemblies 19, 20 and 21
CAL0000286		orf19.3607	1.14139	up	2.11649	down	1.24992	down	Predicted ORF in Assemblies 19, 20 and 21
CAL0004243		orf19.5300	1.29158	down	1.14902	down	2.37111	up	Predicted ORF in Assemblies 19, 20 and 21; caspofungin induced
CAL0000911		orf19.616	1.91371	up	2.04371	up	4.14826	up	Predicted ORF from Assembly 19; possibly spurious ORF (Annotation Working Grodown regulatedprediction); removed from Assembly 20
CAL0004159		orf19.6699	1.04865	up	1.25864	down	2.28541	down	Predicted ORF in Assemblies 19, 20 and 21
CAL0004115		orf19.6676	2.45866	up	1.54814	up	1.61638	up	Predicted ORF in Assemblies 19, 20 and 21
CAL0005682		orf19.1595	2.00893	up	2.11678	up	2.07574	up	Predicted ORF in Assemblies 19, 20 and 21
CAL0004340		orf19.2019	2.82466	up	1.19995	down	1.10151	up	Predicted ORF in Assemblies 19, 20 and 21
CAL0004349		orf19.4706	1.13178	down	2.41469	down	1.03615	up	Predicted ORF in Assemblies 19, 20 and 21; greater mRNA abundance observed in a cyr1 or ras1 homozygous null mutant than in wild type; fluconazole-induced; transcription is induced in response to alpha pheromone in SpiderM medium
CAL0005738		orf19.6837	1.24505	up	2.67613	up	3.122	up	Predicted ORF in Assemblies 19, 20 and 21
CAL0002615		orf19.809	1.1531	up	3.27837	down	1.53113	up	Predicted ORF in Assemblies 19, 20 and 21
CAL0004633		orf19.7343	2.40764	down	1.14661	down	1.41253	down	Predicted ORF in Assemblies 19, 20 and 21
CAL0003528		orf19.2680	1.05701	down	2.07467	down	1.47739	down	Predicted ORF in Assemblies 19, 20 and 21
CAL0002307		orf19.3140	2.00067	up	2.96439	up	3.30095	up	Predicted ORF in Assemblies 19, 20 and 21
CAL0005764		orf19.3501	3.40926	up	1.21795	up	1.41592	down	Predicted ORF in Assemblies 19, 20 and 21; Hog1p-downregulated
CAL0006100		orf19.6177	1.07808	up	2.08236	up	1.32834	up	Predicted ORF in Assemblies 19, 20 and 21; possibly spurious ORF (Annotation Working Grodown regulatedprediction)
CAL0004014		orf19.6636	2.61768	up	1.07776	up	1.00337	down	Predicted ORF in Assemblies 19, 20 and 21
CAL0005295		orf19.2121	1.03577	down	1.03869	down	2.12364	down	Predicted ORF from Assembly 19; merged with orf19.1097 in Assembly 20
CAL0000970		orf19.631	2.27286	up	1.38388	up	1.4681	up	Predicted ORF from Assembly 19; merged with orf19.2661 in Assembly 20
CAL0002110		orf19.6406	1.71605	up	1.37739	up	2.77498	up	Predicted ORF in Assemblies 19, 20 and 21
CAL0003982		orf19.7280	1.21315	up	1.90565	up	2.45071	up	Predicted ORF in Assemblies 19, 20 and 21
CAL0002467		orf19.2547	1.07357	down	2.89438	down	1.36466	down	Predicted ORF in Assemblies 19, 20 and 21
CAL0005388		orf19.2163	2.332	up	1.15964	up	1.63336	up	Predicted ORF in Assemblies 19, 20 and 21
CAL0002861		orf19.3914	1.15603	up	2.20013	down	1.08011	down	Predicted ORF in Assemblies 19, 20 and 21
CAL0002775		orf19.851	1.42507	up	3.91051	up	1.57058	up	Protein of unknown function; transcription is negatively regulated by Rim101p
CAL0001012		orf19.4341	1.36086	down	2.84107	down	1.38247	down	Predicted ORF in Assemblies 19, 20 and 21
CAL0002631		orf19.5168	1.408	down	2.59099	down	1.01038	up	Predicted ORF in Assemblies 19, 20 and 21
CAL0005184		orf19.6071	2.44622	down	1.14545	down	1.03123	down	Predicted ORF in Assemblies 19, 20 and 21
CAL0005469		orf19.1533	2.80824	down	1.0859	down	1.21266	down	Predicted ORF in Assemblies 19, 20 and 21
CAL0005385		orf19.1505	2.04781	down	1.07285	up	1.22929	down	Predicted ORF in Assemblies 19, 20 and 21
CAL0000816		orf19.2387	1.51233	down	1.08452	down	2.01611	up	Putative tRNA-Pro synthetase; genes encoding ribosomal subunits, translation factors, and tRNA synthetases are downregulated upon phagocytosis by murine macrophage
CAL0005559		orf19.4107	1.48755	down	1.03592	up	2.19638	down	Predicted ORF in Assemblies 19, 20 and 21
CAL0002756		orf19.4542	2.11379	down	1.18091	down	1.37567	up	Predicted ORF in Assemblies 19, 20 and 21
CAL0002376		orf19.5853	2.21887	down	1.88707	up	1.12646	down	Predicted ORF from Assembly 19; merged with orf19.3519 in Assembly 20
CAL0001341		orf19.6355	1.50527	down	2.31299	down	1.19024	up	Predicted ORF in Assemblies 19, 20 and 21
CAL0001238		orf19.6308	2.03853	down	1.19704	up	1.30425	down	Predicted ORF in Assemblies 19, 20 and 21
CAL0003076		orf19.7170	1.73873	up	1.69662	up	3.28447	up	Predicted ORF in Assemblies 19, 20 and 21; possibly spurious ORF (Annotation Working Grodown regulatedprediction)
CAL0000182		orf19.7578	1.61255	down	1.45312	up	2.78262	down	Predicted ORF in Assemblies 19, 20 and 21
CAL0000943		orf19.7662	2.19902	down	1.10412	down	1.07449	up	Predicted ORF in Assemblies 19, 20 and 21
CAL0000862		orf19.7632	2.14815	down	1.98449	down	1.19326	up	Predicted ORF in Assemblies 19, 20 and 21
CAL0005284		orf19.2117	2.57582	up	1.0268	up	1.11476	down	Predicted ORF in Assemblies 19, 20 and 21
CAL0006133		orf19.2987	1.70117	down	2.61637	down	1.07844	up	Predicted ORF in Assemblies 19, 20 and 21; fungal-specific (no human or murine homolog)
CAL0000880		orf19.606	2.80955	down	1.04259	up	1.04223	up	Predicted ORF in Assemblies 19, 20 and 21
CAL0005247		orf19.7	1.58712	up	1.92595	up	3.03366	up	Predicted ORF from Assembly 19; removed from Assembly 20
CAL0004840		orf19.7395	1.67047	up	1.86317	up	2.17673	up	Predicted ORF in Assemblies 19, 20 and 21
CAL0006782		orf19.5761	1.0497	down	1.85972	up	2.98824	up	Protein not essential for viability; transcription is alkaline upregulated; merged with orf19.5760 in Assembly 20
CAF0007049		orf19.5475	1.69635	up	2.43348	up	4.04359	up	ORF Predicted by Annotation Working Group
CAL0001193		orf19.1058	1.00391	up	2.2377	down	1.03332	down	Predicted ORF in Assemblies 19, 20 and 21
CAL0004317		orf19.5346	1.62578	up	1.7702	up	2.00751	up	Predicted ORF in Assemblies 19, 20 and 21
CAL0000593		orf19.6284	2.33427	up	1.20013	down	1.15821	up	Predicted ORF in Assemblies 19, 20 and 21
CAL0006234		orf19.2230	1.00841	up	2.00093	down	1.11895	up	Decreased transcription is observed upon benomyl treatment
CAL0000652		orf19.2309	2.04309	down	1.44995	down	1.00023	up	Predicted ORF in Assemblies 19, 20 and 21
CAL0004673		orf19.319	1.08247	down	1.08597	up	2.21111	up	Predicted ORF in Assemblies 19, 20 and 21
CAL0006125		orf19.6187	1.67688	up	1.50552	up	2.54454	up	Predicted ORF in Assemblies 19, 20 and 21
CAL0005243		orf19.5	1.01303	down	1.48699	up	2.11782	up	Predicted ORF from Assembly 19; removed from Assembly 20
CAL0000014		orf19.1642	2.56245	down	2.22374	down	1.36497	up	Predicted ORF in Assemblies 19, 20 and 21
CAL0003464		orf19.5991	1.54943	down	2.1676	down	1.29953	up	Predicted ORF in Assemblies 19, 20 and 21
CAL0002644		orf19.813	1.64244	down	3.324	down	1.27669	up	Predicted ORF in Assemblies 19, 20 and 21; not essential for viability; oxidative stress-induced via Cap1p; similar to S. cerevisiae Vhs3p, which is a putative phosphopantothenoylcysteine decarboxylase
CAL0003945		orf19.1388	2.32509	down	2.12869	down	1.10757	up	Predicted ORF in Assemblies 19, 20 and 21; induced upon biofilm formation
CAL0005767		orf19.3503	1.74217	up	1.53341	up	2.29296	up	Predicted ORF in Assemblies 19, 20 and 21
CAL0003139		orf19.3984	1.40902	down	2.00576	down	1.85249	down	Predicted ORF in Assemblies 19, 20 and 21; induced in core caspofungin response; increased expression observed in an ssr1 homozygous null mutant; induced by nitric oxide in yhb1 mutant
CAL0005955		orf19.3569	2.21824	up	1.04769	down	1.15796	down	Predicted ORF in Assemblies 19, 20 and 21; constitutive expression independent of MTL or white-opaque status
CAL0001951		orf19.4472	1.848	up	1.62341	up	2.93558	up	Predicted ORF in Assemblies 19, 20 and 21
CAL0000133		orf19.529	2.00782	down	1.08693	down	1.17598	down	Predicted ORF in Assemblies 19, 20 and 21
CAL0000938		orf19.621	1.92598	up	2.21879	up	3.06309	up	Predicted ORF from Assembly 19; possibly spurious ORF (Annotation Working Grodown regulatedprediction); removed from Assembly 20
CAL0000024		orf19.7534	1.14949	up	1.50854	up	5.06642	up	Predicted ORF in Assemblies 19, 20 and 21
CAL0002095		orf19.1172	1.18431	down	2.26151	down	1.1019	down	Protein similar to phosphate transporters; regulated upon white-opaque switching or biofilm formation; Hog1p, ciclopirox olamine or alkaline induced; caspofungin or stress repressed; merged with orf19.655 in Assembly 20
CAL0001882		orf19.1116	1.21312	down	1.11197	up	2.13491	up	Predicted ORF in Assemblies 19, 20 and 21; possibly spurious ORF (Annotation Working Grodown regulatedprediction)
CAL0005606		orf19.1578	1.01129	down	2.02506	down	1.13199	up	Predicted ORF in Assemblies 19, 20 and 21
CAL0000507		orf19.16	2.57596	up	2.8204	up	4.45648	up	Predicted ORF from Assembly 19; removed from Assembly 20
CAL0004391		orf19.2038	2.18645	up	1.13643	up	2.42852	up	Predicted ORF in Assemblies 19, 20 and 21
CAL0003591		orf19.4607	2.03761	up	1.26775	up	1.49592	up	Predicted ORF in Assemblies 19, 20 and 21; hyphal induced
CAL0003670		orf19.4634	1.04309	up	2.01925	down	1.16761	up	Predicted ORF in Assemblies 19, 20 and 21
CAL0005023		orf19.6008	1.03806	down	2.08414	down	1.35761	up	Predicted ORF in Assemblies 19, 20 and 21; transcription is repressed in response to alpha pheromone in SpiderM medium
CAL0003876		orf19.7244	1.30932	up	1.58873	up	2.1802	up	Predicted ORF in Assemblies 19, 20 and 21; induced by nitric oxide in yhb1 mutant
CAF0006928		orf19.1667.1	3.23138	down	1.05009	down	1.05814	down	ORF Predicted by Annotation Working Group
CAL0002975		orf19.3940	45.1068	down	1.09217	up	1.20138	down	Predicted ORF in Assemblies 19, 20 and 21; possibly spurious ORF (Annotation Working Grodown regulatedprediction)
CAL0004719		orf19.7365	2.12145	down	1.11861	up	1.28948	down	Predicted ORF in Assemblies 19, 20 and 21
CAL0001850		orf19.1103	4.82387	down	1.21611	up	1.33981	down	Predicted ORF from Assembly 19; removed from Assembly 20
CAL0002668		orf19.1971	2.10622	down	1.11826	up	1.37229	up	Predicted ORF in Assemblies 19, 20 and 21
CAL0003280		orf19.195	3.1642	down	1.22112	down	1.41986	down	Predicted ORF from Assembly 19; possibly spurious ORF (Annotation Working Grodown regulatedprediction); merged with orf19.156 in Assembly 20
CAL0001472		orf19.2412	2.58368	down	1.28921	up	1.05685	up	Predicted ORF in Assemblies 19, 20 and 21
CAL0000811		orf19.2384	1.49301	down	2.1268	down	1.33156	down	Predicted ORF in Assemblies 19, 20 and 21
CAL0000762		orf19.2362	2.55594	down	1.26316	down	1.17175	up	Predicted ORF in Assemblies 19, 20 and 21
CAL0005182		orf19.5413	1.74269	down	1.07453	down	2.0434	down	Predicted ORF in Assemblies 19, 20 and 21
CAF0006986		orf19.3421.1	2.14143	down	1.2332	up	1.13399	down	ORF Predicted by Annotation Working Group
CAL0004517		orf19.4764	1.69216	down	1.03627	down	3.24635	down	Predicted ORF in Assemblies 19, 20 and 21
CAL0006254		orf19.5580	1.26777	down	1.31562	up	2.52745	down	Predicted ORF in Assemblies 19, 20 and 21
CAL0006069		orf19.5508	2.13726	down	1.18069	up	1.34646	up	Predicted ORF in Assemblies 19, 20 and 21
CAL0004969		orf19.4092	2.34289	down	1.17327	down	1.09069	up	Predicted ORF in Assemblies 19, 20 and 21; decreased transcription is observed upon fluphenazine treatment or in an azole-resistant strain that overexpresses CDR1 and CDR2
CAL0000569		orf19.6275	1.33645	down	2.18033	up	1.34492	up	Predicted ORF in Assemblies 19, 20 and 21
CAL0000905		orf19.1769	3.38285	down	1.73986	up	1.67152	down	Predicted ORF in Assemblies 19, 20 and 21
CAL0004531		orf19.1429	3.6299	down	1.87805	up	1.55718	down	Predicted ORF in Assemblies 19, 20 and 21
CAL0003476		orf19.2656	1.58273	down	2.78595	up	2.03848	down	Predicted ORF from Assembly 19; removed from Assembly 20
CAL0006372		orf19.2281	2.07512	down	1.236	up	1.61172	down	Predicted ORF in Assemblies 19, 20 and 21
CAL0005871		orf19.3531	2.1261	down	1.32682	up	1.32261	down	Predicted ORF in Assemblies 19, 20 and 21
CAL0000280		orf19.3605	2.35162	down	1.1736	down	2.25819	down	Predicted ORF in Assemblies 19, 20 and 21
CAL0000269		orf19.3600	1.42511	up	8.1498	up	2.51645	up	Predicted ORF in Assemblies 19, 20 and 21
CAL0001814		orf19.4436	2.11498	up	1.10834	up	1.07376	down	Predicted ORF in Assemblies 19, 20 and 21
CAL0002115		orf19.7065	2.34215	down	1.12385	down	1.08505	down	Predicted ORF in Assemblies 19, 20 and 21
CAL0005614		orf19.7460	2.10933	down	1.41692	up	1.01712	down	Putative protein of unknown function, transcription is activated in the presence of elevated CO2; predicted ORF in Assemblies 19, 20 and 21
CAL0002070		orf19.1162	2.22949	down	1.52819	up	1.05076	down	Predicted ORF in Assemblies 19, 20 and 21; increased transcription is observed upon benomyl treatment
CAL0005647		orf19.1589	2.2627	down	1.20734	up	1.15994	down	Putative DNA-binding transcription factor
CAL0001199		orf19.3744	2.52341	down	1.21202	up	1.40802	down	Predicted ORF in Assemblies 19, 20 and 21
CAL0002136		orf19.6414	1.03466	down	2.06816	down	1.20757	down	Predicted ORF in Assemblies 19, 20 and 21; possibly spurious ORF (Annotation Working Grodown regulatedprediction)
CAL0004341		orf19.4700	2.6918	down	1.06359	up	1.01534	up	Predicted ORF from Assembly 19; merged with orf19.4699 in Assembly 20
CAL0000551		orf19.35	4.60811	down	1.15995	down	1.34642	down	Predicted ORF in Assemblies 19, 20 and 21
CAF0007011		orf19.4439.1	2.12209	up	1.56661	up	1.00327	up	ORF Predicted by Annotation Working Group
CAL0005240		orf19.6097	1.27534	up	1.67011	up	2.07473	up	Predicted ORF from Assembly 19; removed from Assembly 20
CAL0001006		orf19.643	1.16168	down	1.20591	down	2.14887	down	Predicted ORF in Assemblies 19, 20 and 21
CAL0005828		orf19.6862	1.53477	down	2.07885	down	1.27524	down	Predicted ORF in Assemblies 19, 20 and 21; mutation confers hypersensitivity to 5-fluorocytosine (5-FC), 5-fluorouracil (5-FU), and tubercidin (7-deazaadenosine)
CAL0004504		orf19.7301	2.14707	down	1.04931	up	1.03132	up	Predicted ORF in Assemblies 19, 20 and 21
CAL0003890		orf19.210	1.46862	down	1.30267	down	2.70541	down	Predicted ORF in Assemblies 19, 20 and 21
CAL0004569		orf19.2097	1.89707	down	2.47033	up	1.254	up	Predicted ORF in Assemblies 19, 20 and 21
CAL0001408		orf19.3042	2.07921	down	1.01662	down	1.37181	up	Predicted ORF in Assemblies 19, 20 and 21; possibly spurious ORF (Annotation Working Grodown regulatedprediction)
CAL0004722		orf19.7366	1.47233	down	2.24086	down	1.08981	down	Predicted ORF in Assemblies 19, 20 and 21
CAL0001277		orf19.1091	1.22468	down	2.45348	down	1.00525	up	Putative ortholog of S. cerevisiae Nop8p, which is a nucleolar protein required for 60S ribosomal subunit biogenesis
CAL0003149		orf19.154	2.59862	down	1.44267	down	1.35801	up	Predicted ORF in Assemblies 19, 20 and 21
CAL0006244		orf19.5578	1.54788	up	1.12017	down	2.01967	down	Predicted ORF in Assemblies 19, 20 and 21
CAL0004641		orf19.7346	2.11432	up	1.07983	down	1.04821	up	Predicted ORF from Assembly 19; removed from Assembly 20
CAL0001159		orf19.1049	1.90984	up	1.59001	up	2.00849	up	Predicted ORF in Assemblies 19, 20 and 21; expression upregulated during planktonic growth
CAL0004314		orf19.2001	1.04389	down	1.38609	up	2.81233	down	Predicted ORF in Assemblies 19, 20 and 21
CAL0004417		orf19.2047	1.06873	down	2.65573	up	1.56129	down	Predicted ORF in Assemblies 19, 20 and 21; mutation confers hypersensitivity to toxic ergosterol analog, and to amphotericin B
CAL0002386		orf19.2514	1.09056	down	1.07639	down	2.59564	down	Predicted ORF in Assemblies 19, 20 and 21
CAL0001152		orf19.4386	2.12987	up	2.23	up	3.76462	up	Predicted ORF from Assembly 19; regulated by Ssn6p; merged with orf19.4384 in Assembly 20
CAL0001872		orf19.1110	3.19212	down	1.23148	down	1.32654	down	Thiamine pyrophosphokinase, phosphorylates thiamine to produce the coenzyme thiamine pyrophosphate (thiamine diphosphate); active as a homodimer
CAL0002377		orf19.2510	2.50921	down	1.23456	up	2.48802	down	Predicted ORF in Assemblies 19, 20 and 21
CAL0002488		orf19.5103	1.11711	down	1.05035	up	2.13461	up	Predicted ORF in Assemblies 19, 20 and 21
CAL0003320		orf19.3246	1.50879	up	1.00335	up	2.33374	up	Predicted ORF from Assembly 19; merged with orf19.3245 in Assembly 20
CAL0000216		orf19.6929	2.00091	up	1.03335	down	1.02195	down	Predicted ORF in Assemblies 19, 20 and 21
CAL0003330		orf19.6591	1.08181	down	2.23685	down	1.60622	down	Predicted ORF in Assemblies 19, 20 and 21
CAL0004652		orf19.1461	1.32832	up	1.01917	down	2.09423	down	Predicted ORF in Assemblies 19, 20 and 21; possibly transcriptionally regulated upon hyphal formation
CAL0000432		orf19.3660	1.17917	up	2.65133	down	1.47203	down	Predicted ORF in Assemblies 19, 20 and 21
CAL0004626		orf19.304	2.13629	up	1.11123	down	2.52194	down	Putative transporter similar to MDR proteins; fungal-specific (no human or murine homolog)
CAL0004520		orf19.4766	2.64312	up	1.11438	up	1.10434	up	Putative transcription factor with zinc cluster DNA-binding motif; has similarity to S. cerevisiae Arg81p, which is a transcription factor involved in the regulation of arginine-responsive genes
CAL0003518		orf19.5220	2.26345	up	1.49352	down	1.11468	down	Predicted ORF in Assemblies 19, 20 and 21; increased expression observed in an ssr1 homozygous null mutant
CAL0002349		orf19.5842	2.40675	up	1.93452	up	2.07246	up	Predicted ORF in Assemblies 19, 20 and 21
CAF0006958		orf19.2583.2	1.6455	up	2.04201	up	3.4141	up	Pseudogene; formerly an ORF Predicted by Annotation Working Group
CAL0000459		orf19.6224	2.54412	up	1.02889	up	2.12493	up	Predicted ORF in Assemblies 19, 20 and 21
CAL0003965		orf19.7278	1.70542	up	2.86639	down	1.13408	down	Similar to a region of the Tca2 (pCal) retrotransposon, which is present in strain hOG1042 as 50 to 100 copies of a linear dsDNA
CAL0003696		orf19.4642	2.25795	down	1.06245	down	1.14352	down	Predicted ORF in Assemblies 19, 20 and 21
CAF0006960		orf19.2650.1	1.87635	up	2.11123	down	2.00012	down	ORF Predicted by Annotation Working Group
CAL0001417		orf19.5730	1.01873	up	1.17092	down	2.63322	down	Predicted ORF in Assemblies 19, 20 and 21
CAL0004060		orf19.6653	2.12864	up	1.67429	down	1.1943	down	Predicted ORF in Assemblies 19, 20 and 21
CAF0006932		orf19.2006.1	3.17232	up	1.14741	down	1.39295	up	ORF Predicted by Annotation Working Group
CAL0006015		orf19.2934	1.32826	up	2.05552	down	1.08783	up	Predicted ORF in Assemblies 19, 20 and 21
CAL0001723		orf19.5066	2.25326	up	1.19327	down	1.06137	up	Predicted ORF in Assemblies 19, 20 and 21; essential; S. cerevisiae ortholog is essential
CAL0001614		orf19.5020	3.73324	up	1.88654	down	1.09427	down	Predicted ORF in Assemblies 19, 20 and 21
CAL0001278		orf19.3779	1.69413	up	2.1113	down	1.19504	up	Predicted ORF from Assembly 19; merged with orf19.3778 in Assembly 20
CAL0004021		orf19.259	3.09754	down	2.05681	down	1.24221	down	Predicted ORF in Assemblies 19, 20 and 21
CAL0005669		orf19.4133	2.64874	down	1.67866	down	1.03515	down	Predicted ORF in Assemblies 19, 20 and 21
CAL0004789		orf19.6723	3.5948	down	1.25833	down	1.31861	down	Predicted ORF in Assemblies 19, 20 and 21
CAL0003736		orf19.7202	2.42886	down	1.50037	down	1.33359	down	Predicted ORF in Assemblies 19, 20 and 21
CAL0004928		orf19.3425	2.07808	down	1.34356	down	1.28925	down	Predicted ORF in Assemblies 19, 20 and 21
CAL0000169		orf19.6917	2.27687	down	2.94364	down	2.74372	down	Predicted ORF in Assemblies 19, 20 and 21
CAL0001829		orf19.1897	1.44187	down	2.31121	down	1.20193	down	Predicted ORF in Assemblies 19, 20 and 21
CAL0003950		orf19.232	1.42094	up	2.34085	down	1.58028	down	Predicted ORF in Assemblies 19, 20 and 21
CAL0003244		orf19.3220	1.50547	up	2.56777	down	1.07237	up	Predicted ORF in Assemblies 19, 20 and 21
CAL0005141		orf19.2848	1.54365	up	1.23858	up	2.19257	down	Predicted ORF in Assemblies 19, 20 and 21
CAL0000319		orf19.3617	2.07143	up	1.57707	down	1.00392	up	Putative protein of unknown function, transcription is upregulated in clinical isolates from HIV+ patients with oral candidiasis;; predicted ORF in Assemblies 19, 20 and 21 (see Locus History Note for Assembly 19 correction)
CAL0002825		orf19.4563	1.39665	up	2.00052	down	1.29959	up	Predicted ORF in Assemblies 19, 20 and 21; decreased expression in response to prostaglandins
CAL0004397		orf19.5380	1.07021	down	1.17705	down	2.38866	down	Putative transcription factor with zinc cluster DNA-binding motif; has similarity to S. cerevisiae Lys14p, which is a transcription factor involved in the regulation of lysine biosynthesis genes
CAL0005231		orf19.5433	2.49236	up	1.04386	down	1.07088	up	Predicted ORF in Assemblies 19, 20 and 21
CAL0005920		orf19.3551	2.05901	down	1.00231	down	1.03161	down	Predicted ORF in Assemblies 19, 20 and 21
CAL0003836		orf19.7233	2.20035	down	1.46168	down	1.13314	down	Predicted ORF from Assembly 19; merged with orf19.7232 in Assembly 20
CAL0004344		orf19.4703	1.08895	up	1.26225	down	2.13581	down	Predicted ORF in Assemblies 19, 20 and 21
CAL0004541		orf19.7317	2.17999	down	1.0583	down	1.06536	down	Predicted zinc-finger protein of unknown function; has similarity to S. cerevisiae Uga3p, which is a transcription factor involved in the regulation of gamma-aminobutyrate metabolism genes
CAL0002716		orf19.836	2.22408	down	1.1801	down	1.30805	up	Protein likely to be essential for growth, based on an insertional mutagenesis strategy
CAL0005802		orf19.476	1.11247	down	2.06453	down	1.01965	down	Predicted ORF from Assembly 19; merged with orf19.475 in Assembly 20
CAL0005950		orf19.3564	2.40736	down	1.37661	down	1.07245	up	Predicted ORF in Assemblies 19, 20 and 21
CAL0003340		orf19.6597	3.82006	down	1.45645	down	1.11693	down	Predicted ORF in Assemblies 19, 20 and 21
CAL0002381		orf19.2512	1.37811	up	2.16745	down	1.23319	up	Predicted ORF in Assemblies 19, 20 and 21; possibly spurious ORF (Annotation Working Grodown regulatedprediction)
