# Supplementary material for: From Attachment to Damage: Defined Genes of Candida albicans Mediate Adhesion, Invasion and Damage during Interaction with Oral Epithelial Cells
Source: PLoS One. 2011 Feb 23;6(2):e17046. doi: 10.1371/journal.pone.0017046 (PMC3044159; doi:10.1371/journal.pone.0017046)
Supplement: Table S7 — Primers used in this study for gene disruption and quantitative real-time RT-PCR. (XLS) [file pone.0017046.s007.xls]

## Sheet: Tabelle1
Table S7. Primers used in this study for gene disruption and quantitative real-time RT-PCR.
method	Primer name	Sequence (5´- 3´) (pFA vector annealing regions shown in bold)
gene deletion	GPD2 forward	AATTATTATCTACATATATTCATTAACATACAATAAGTATCTCCCATTACTACAGATACAATTATCATAAATACTAGATTCAACAAATAAAAAATAATTTCATAgaagcttcgtacgctgcaggtc
gene deletion	GPD2 reverse	TATAAATTCTTCATGTTTTATTTCTTTTTAGAATGGAAAAGATCAACTTTTCACTTCTTATCTTCTAAATGTGATATAGATTCAAAAGACTGAAGGAAACCCATtctgatatcatcgatgaattcgag
gene deletion	GPP1 forward	ATATCCAATGATTTCCACATTCGTAAAAAAATTGTAATCAGATTCACTTCATCAGATTTCAACTAATCAATATACTCATTCATACATTAATTACTACTACTACAgaagcttcgtacgctgcaggtc
gene deletion	GPP1 reverse	AAAACTATCCTATCCTGTATTGTACACTCTATAAAAATTTAAAACATGTTCTAAATAAAGACAAACTTATCCTGTTATTCTATTATACAATGTTAAGCTCTGACtctgatatcatcgatgaattcgag
gene deletion	orf19.851 forward	GAAATAATACTTTTTATAGTTGGCATTTTTTTTTATCATATCTAGCATTTCATCTTCTTCATTGGTTACAATACCTATCTCACATCATATACACTAGAACgaagcttcgtacgctgcaggtc
gene deletion	orf19.851 reverse	CTATGAGCTCACCTAACTGTCCCTATAACTGATCTATTGATTTGATAGACGAATAAATATGCAATACATACATCTGTCAGTTGTGCTTATTGTTTTTCATtctgatatcatcgatgaattcgag
gene deletion	orf19.2833 forward	CGTTTCATAATAAAATCTCGCCATATTTATCTTTTGTTTTTGTTTTGTATACCAATTCCTACCCCCAACAACAACCCCACTCCCCAAAATAAATTTATAAGAAgaagcttcgtacgctgcaggtc
gene deletion	orf19.2833 reverse	CGGCAAAATTCAAAGATAACAAAAACACAGGTATTTTTTGCAACTGAACTGGTAGCAAAATAAAAAGCAAAAAAAAAAAAAAAAAGTATGAAAACTCTTTCCTTtctgatatcatcgatgaattcgag
gene deletion	orf19.3459 forward	CAACTTATTCAAACCTACAAGAGATACGTATCTATAATTTAGGATAAACTAATTTGGTTTTTTTTTTTTGCCGAGTCCTGTTAATAAACTACTACCCTAGCAgaagcttcgtacgctgcaggtc
gene deletion	orf19.3459 reverse	GGGGTGGTGGGTAGATGGAATTGATTTCTAGTGTCATGGAAGGTGTGGTAGGTAGGTAGGTCAAGTAGTTTGGGTCTTAAAACTAACTACCTTTTTTTTTAAtctgatatcatcgatgaattcgag
gene deletion	orf19.3600 forward	GGCGGTTAGATTTAATGATATTTTGTTGTTGCAAAAAAAAAAAAAAAAAAAAAAAAAAAAAACCTCTTCAATGTTATCATTCTAATTTCACTTAACATCAATTgaagcttcgtacgctgcaggtc
gene deletion	orf19.3600 reverse	CTATAATGTAATCAATTGTGTTCTTATTGGTACTATTTATTTTTTTTTTTTAAAAAAAAAATTCATGTATAGGTGATAAGATCATTTATGATTGATTCTTATtctgatatcatcgatgaattcgag
gene deletion	orf19.6837 forward	AAGAGCTGTGACTACTATTTAAATTTTTTTCACTTCACTTTCTTTCTCTTCTTTGACATTCAAGTTAGTCTTTCTGTATTTGAATAATACTACATTTATCgaagcttcgtacgctgcaggtc
gene deletion	orf19.6837 reverse	CATATCTAACAGAATGCAAAACAACAAATAAGATGCCTATAGTTCTACAAGCAGTAAATGAAGAGTGGTGACATCAGAGCCAGCTACATAGACATTCTtctgatatcatcgatgaattcgag
gene deletion	D orf19.851 forward	CCCCGATCAGATTAAACGC
gene deletion	D orf19.851 reverse	CGATACCGGTGGTAGGTACGG
gene deletion	D orf19.2833 forward	CCATCTCCTTCCTTTTCCTCC
gene deletion	D orf19.2833 reverse	CAACGGAGGTAGAGATAATAGAAGGG
gene deletion	D orf19.3459 forward	CCAGTTGTCCCATTGTCGACG
gene deletion	D orf19.3459 reverse	CCGTGCAACACATACAGAGCAT
gene deletion	D orf19.3600 forward	GGACAATCTCCAAATATGATATTCCG
gene deletion	D orf19.3600 reverse	GCATTAGAAGGAGGTGATGACG
gene deletion	D orf19.6837 forward	CCGTATACTATTGGGCGTCG
gene deletion	D orf19.6837 reverse	CTGCAATTGCTTTGCCAATACC
qRT-PCR	RT CRP1 for	GACAATTGAACCTGGGTGGT
qRT-PCR	RT CRP1 rev	CTCTTCCTATTGCTGCTGGG
qRT-PCR	RT OPT9 for	TACATTCCTCCAGCCACTCC
qRT-PCR	RT OPT9 rev	ACAAACACCGACTTCCCATC
qRT-PCR	RT orf19.6835 for	CTTTCGGGTCCCAACAGCTATGC
qRT-PCR	RT orf19.6835 rev	TAAGTCGCCCGTCTTGAAACACG
qRT-PCR	RT PGA37/orf19.3923f	TGGCTCGGGTAGCAGTAGTT
qRT-PCR	RT PGA37/orf19.3923r	CAAGTGCTTCCTGAGCAATG
qRT-PCR	RT GPP1 for	GGGCTGTTGTCACTTCTGGT
qRT-PCR	RT GPP1 rev	TGTGTTTGAAGACGCTCCAG
qRT-PCR	RT orf19.3600 for	GAATTCGATTTTTAAACATGGTC
qRT-PCR	RT orf19.3600 rev	CGTCGAATATTTCAAATTCAACA
qRT-PCR	RT ECE1 for	CGTTCCAGATGTTGGCCTTAATCT
qRT-PCR	RT ECE1 rev	CTGAGCCGGCATCTCTTTTAACTG
qRT-PCR	RT ALS3 for	TCTCGTCCTCATTACACCAACCAT
qRT-PCR	RT ALS3 rev	GGGGATTGTAAAGTGGATTCTGTG
